# Supplementary material for: Targeted inhibition of WIP1 and histone H3K27 demethylase activity synergistically suppresses neuroblastoma growth
Source: Cell Death Dis. 2025 Apr 19;16(1):318. doi: 10.1038/s41419-025-07658-1 (PMC12009370; doi:10.1038/s41419-025-07658-1)
Supplement: Supplementary file 6 — Supplementary Table S1 [file 41419_2025_7658_MOESM6_ESM.xlsx]

## Sheet: antibodies used
protein	antibody		manufacturer
PARP	CST 9542		Cell Signaling Technology, Danvers, MA, USA
phosphorylated p38	CST 9211		Cell Signaling Technology, Danvers, MA, USA
vinculin	ab129002		Abcam, Cambridge, United Kingdom
WIP1	sc-376257		Santa Cruz Biotechnology, Dallas, TX, USA
γH2AX	ab2893		Abcam, Cambridge, United Kingdom
phosphorylated Chk2	CST 2661		Cell Signaling Technology, Danvers, MA, USA
TrkA	CST 2505		Cell Signaling Technology, Danvers, MA, USA
PUMA	CST 4976		Cell Signaling Technology, Danvers, MA, USA
MYCN	CST 51705		Cell Signaling Technology, Danvers, MA, USA
p38	CST 9212		Cell Signaling Technology, Danvers, MA, USA
phosphorylated p53	CST 9286		Cell Signaling Technology, Danvers, MA, USA
Chk2	CST 2662		Cell Signaling Technology, Danvers, MA, USA
H2AX	ab11175		Abcam, Cambridge, United Kingdom
β3-tubulin	CST 5568		Cell Signaling Technology, Danvers, MA, USA
p53	activemotif 39553		Active Motif, Carlsbad, CA, USA
p21	CST 2947		Cell Signaling Technology, Danvers, MA, USA
β3-tubulin	CST 5568		Cell Signaling Technology, Danvers, MA, USA

## Sheet: immunoblot conditions
WB #	Protein source	gel sort	elpho date	µl loaded	µg loaded	elpho	transfer	cut	ab1 added	ab 1	blocking 1	ab 1 conc	2* ab 1	stripping	ab2 added	ab 2	blocking 2	ab2 conc	2* ab2	stripping2	ab3 added	ab 3	blocking 3	ab 3 conc	2* ab 3	ab4 added2	ab4	blocking 4	ab 4 conc	2* ab 4
2020-DT-09A	6-well IMR32 cells, GSK-J4 and SL-176, single drugs and combination, 3 time points	NuPage 15 well	2020-11-25	20	10.95	ok	ok	at 70 kDa	2020-11-25	PARP CST 9542S	milk	1:1000 milk	1:2500	Restore Plus 20 min	2020-11-26	TrkA CST 2505	milk	1:1000 milk	1:2500	saved in plastic, stripped prior to next incubation (1.5 weeks later)	2020-12-08	vinculin ab129002	milk	1:10000 milk	1:2500
2020-DT-09B									2020-11-25	pp38 CST 9211 (reused)	milk	1:1000 BSA	1:2500	Restore Plus 20 min	2020-11-26	p38 CST-9212S	milk	1:1000 BSA	1:2500	saved in plastic, stripped prior to next incubation (1.5 weeks later)	2020-12-08	beta3-tubulin CST5568	milk	1:1000 BSA	1:2500
2020-DT-10A	same as 2020-DT-09	NuPage 15 well	2020-11-25	20	10.95	lane 13 distorted	ok	at 70 kDa	2020-11-25	PARP CST 9542S	milk	1:1000 milk	1:2500	Restore Plus 20 min	2020-11-26	TrkA CST 2505	milk	1:1000 milk	1:2500	saved in plastic, stripped prior to next incubation (1.5 weeks later)	2020-12-08	vinculin ab129002	milk	1:10000 milk	1:2500
2020-DT-10B									2020-11-25	pp38 CST 9211 (reused)	milk	1:1000 BSA	1:2500	Restore Plus 20 min	2020-11-26	p38 CST-9212S	milk	1:1000 BSA	1:2500	saved in plastic, stripped prior to next incubation (1.5 weeks later)	2020-12-08	beta3-tubulin CST5568	milk	1:1000 BSA	1:2500
2020-DT-11A	same as 2020-DT-09	NuPage 15 well, 4-12%BISTRIS	2020-12-08	20	10.95			30, 100 kDa	2020-12-08	vinculin ab129002 (reused)	milk	1:10000 milk	1:2500	no (dried at 4C)
2020-DT-11B									2020-12-08	WIP1 sc-376257	milk	1:100 BSA	1:2500	Restore Plus 20 min	2020-12-09	phos p53 CST 9286	milk	1:500 milk	1:2500	Restore Plus 20 min	20201210	activemotif p53	milk	1:3000 milk	1:4000
2020-DT-11C									2020-12-08	γH2AX ab2893	milk	1:1000 BSA	1:2500	Restore Plus 20 min	2020-12-09	γH2AX ab2893	milk	1:1000 BSA	1:2500	Restore Plus 20 min	20201210	p21 CST 2947	milk	1:1000 BSA	1:2500
2020-DT-12A	same as 2020-DT-09	NuPage 15 well, 4-12%BISTRIS	2020-12-08	20	10.95			30, 100 kDa	2020-12-08	vinculin ab129002 (reused)	milk	1:10000 milk	1:2500	no (dried at 4C)
2020-DT-12B									2020-12-08	WIP1 sc-376257	milk	1:100 BSA	1:2000	Restore Plus 20 min	2020-12-09	phos p53 CST 9286	milk	1:500 milk	1:2500	Restore Plus 20 min	20201210	activemotif p53	milk	1:3000 milk	1:4000
2020-DT-12C									2020-12-08	γH2AX ab2893	milk	1:1000 BSA	1:2500	Restore Plus 20 min	2020-12-09	γH2AX ab2893	milk	1:1000 BSA	1:2500	Restore Plus 20 min	20201210	p21 CST 2947	milk	1:1000 BSA	1:2500
2021-DT-01A	same as 2020-DT-09	NuPage 15 well, 10%BISTRIS	2021-01-25	20	10.95		ok	at 45 kDa	2021-01-25	phosChk2 CST 2661	milk	1:1000 milk	1:2500	Restore Plus 20 min	2021-01-26	Chk2 CST 2662	milk	1:1000 milk	1:2500	RestorePlus 20 min	20210127	vinculin ab129002	milk	1:5000 milk
2021-DT-01B									2021-01-25	γH2AX ab2893	BSA	1:1000 BSA	1:2500	Restore Plus 20 min	2021-01-26	Chk2 CST 2662	milk	1:1000 milk	1:2500	RestorePlus 20 min	20210127	vinculin ab129002	milk	1:5000 milk
2021-DT-02A	same as 2020-DT-09	NuPage 15 well, 10%BISTRIS	2021-01-25	20	10.95		ok	at 45 kDa	2021-01-25	phosChk2 CST 2661	milk	1:1000 milk	1:1000	Restore Plus 20 min	2021-01-26	H2AX ab11175	milk	1:1000 BSA	1:2500	RestorePlus 20 min	20210127	PUMA CST 4976	milk	1:1000 BSA
2021-DT-02B									2021-01-25	γH2AX ab2893	BSA	1:1000 BSA	1:2500	Restore Plus 20 min	2021-01-26	H2AX ab11175	milk	1:1000 BSA	1:2500	RestorePlus 20 min	20210127	PUMA CST 4976	milk	1:1000 BSA
2021-DT-03A	6-well AS, BE, IMR cells treated 48 h, GSK-J4 and SL-176, as single drugs, vehicle or combination	NuPage 15 well, 4-12%BISTRIS	2021-02-22	20	4.65	ok	ok	75, 25 kDa	2021-02-22	TrkA CST 2505	milk	1:1000 milk	1:2500	Restore Plus 20 min	2021-02-23	vinculin	milk	1:5000 milk	1:2500	no, membranes were dried	-	-
2021-DT-03B									2021-02-22	WIP1 sc-376257	milk	1:100 BSA	1:2500	Restore Plus 20 min	2021-02-23	phos p53 reused	milk	1:500 milk	1:2500	RestorePlus 20 min	2021-02-24	p53 active motif reused	milk	1:3000 milk	1:4000	2021-03-22	NMYC CST51705	milk	1:2000 BSA	1:2500
2021-DT-03C									2021-02-22	γH2AX ab2893	milk	1:1000 BSA	1:2500	Restore Plus 20 min	2021-02-23	γH2AX ab2893 reised	milk	1:1000 BSA	1:2500	RestorePlus 20 min	2021-02-24	H2AX reused	milk	1:1000 BSA	1:2500
2021-DT-04A	same as 2021-DT-03	NuPage 15 well, 4-12%BISTRIS	2021-02-22	20	4.65	ok	ok	62, 30	2021-02-22	PARP CST 9542	milk	1:1000 milk	1:2500	Restore Plus 20 min	2021-02-23	WIP1 sc-376257 reused	milk	1:100 BSA	1:2500	RestorePlus 20 min	2021-02-24	vinculin reused	milk	1:10000 milk	1:2500
2021-DT-04B									2021-02-22	phos p53 CST 9286	milk	1:500 milk	1:2500	Restore Plus 20 min	2021-02-23	phos p38 CST 9211	milk	1:1000 BSA	1:2500	RestorePlus 20 min	2021-02-24	p38 reused	milk	1:1000 BSA	1:2500
2021-DT-04C									2021-02-22	PUMA CST 4976	milk	1:1000 BSA	1:2500	Restore Plus 20 min	2021-02-23	p21 reused	milk	1:1000 BSA	1:2500	no, membranes were dried	-	-
2021-DT-05A	6-well BE cells treated 48 or 72 h, GSK-J4 and SL-176, as single drugs, vehicle or combination	NuPage 12 well, 4-12%BISTRIS	2021-03-15	25	15.84	ok	ok	70, 30 kDa	2021-03-15	TrkA reused	milk	1:1000 milk	1:2500	Restore Plus 20 min	2021-03-16	PARP reused	milk	1:1000 milk	1:2500	RestorePlus 20 min	2021-03-17	vinculin twice reused	milk	1:10000 milk	1:2500
2021-DT-05B									2021-03-15	phos p53 reused	milk	1:500 milk	1:2500	Restore Plus 20 min	2021-03-16	p53 reused	milk	1:3000 milk	1:4000	RestorePlus 20 min	2021-03-17	MYCN reused	milk	1:1000 BSA	1:2500
2021-DT-05C									2021-03-15	p21 CST 2947	milk	1:1000 BSA	1:2500	Restore Plus 20 min	2021-03-16	PUMA reused	milk	1:1000 BSA	1:2500	RestorePlus 20 min	2021-03-17	Caspase-8 CST 9746	milk	1:1000 BSA	1:2500
2021-DT-06A	same as 2021-DT-05	NuPage 12 well, 4-12%BISTRIS	2021-03-15	25	15.84	ok	ok	60, 25 kDa	2021-03-15	MYCN CST 51705	milk	1:1000 BSA	1:2500	Restore Plus 20 min	2021-03-16	WIP1 reused	milk	1:100 BSA	1:2500	RestorePlus 20 min	2021-03-17	vinculin twice reused	milk	1:10000 milk	1:2500
2021-DT-06B									2021-03-15	phos p38 reused	milk	1:1000 BSA	1:2500	Restore Plus 20 min	2021-03-16	p38 reused	milk	1:1000 BSA	1:2500	RestorePlus 20 min	2021-03-17	β3-tubulin CST 5568 reused	milk	1:1000 BSA	1:2500
2021-DT-06C									2021-03-15	γH2AX reused	milk	1:1000 BSA	1:2500	Restore Plus 20 min	2021-03-16	H2AX reused	milk	1:1000 BSA	1:2500	RestorePlus 20 min	2021-03-17	Cleaved Casp 7 reused	milk	1:1000 milk	1:2500
2021-DT-07A	6-well AS cells treated 48 or 72 h, GSK-J4 and SL-176, as single drugs, vehicle or combination	NuPage 12 well, 4-12%BISTRIS	2021-03-24	25	6.2	ok	weak - too much pressure due to thicker blotting paper	70, 30 kDa	2021-03-24	TrkA CST 2505 reused	milk	1:1000 milk	1:2000	Restore Plus 20 min	2021-03-25	PARP reused	milk	1:1000 milk	1:2000	saved in plastic over week-end, then RestorePlus 20 min	2021-03-29	vinculin reused	milk	1:5000 milk	1:2000
2021-DT-07B									2021-03-24	phos Chk2 CST 2661 reused	milk	1:1000 milk	1:2000	Restore Plus 20 min	2021-03-25	phos p53 reused	milk	1:500 milk	1:2000	saved in plastic over week-end, then RestorePlus 20 min	2021-03-29	p53 active motif reused	milk	1:3000 milk	1:2000
2021-DT-07C									2021-03-24	p21 CST 9247 reused	milk	1:1000 BSA	1:2000	Restore Plus 20 min	2021-03-25	PUMA reused	milk	1:1000 BSA	1:2000	saved in plastic over week-end, then RestorePlus 20 min	2021-03-29	Casp-8 reused	milk	1:1000 BSA	1:2000
2021-DT-08A	same as 2021-DT-07	NuPage 12 well, 4-12%BISTRIS	2021-03-24	25	6.2	ok	weak - too much pressure due to thicker blotting paper	55, 25 kDa	2021-03-24	WIP1 sc-376257 reused	milk	1:100 BSA	1:2000	Restore Plus 20 min	2021-03-25	CHk2 reused	milk	1:1000 milk	1:2000	saved in plastic over week-end, then RestorePlus 20 min	2021-03-29	Vinculin new	milk	1:5000 milk	1:2000
2021-DT-08B									2021-03-24	phos p38 reused	milk	1:1000 BSA	1:2000	Restore Plus 20 min	2021-03-25	p38 reused	milk	1:1000 BSA	1:2000	saved in plastic over week-end, then RestorePlus 20 min	2021-03-29	β3-tubulin CST 5568 reused	milk	1:1000 BSA	1:2000
2021-DT-08C									2021-03-24	γH2AX ab2893 reused	milk	1:1000 BSA	1:2000	Restore Plus 20 min	2021-03-25	H2AX reused	milk	1:1000 BSA	1:2000	saved in plastic over week-end, then RestorePlus 20 min	2021-03-29	Cleaved Casp 7 reused	milk	1:1000 milk	1:2000
