# Supplementary material for: Targeted inhibition of WIP1 and histone H3K27 demethylase activity synergistically suppresses neuroblastoma growth
Source: Cell Death Dis. 2025 Apr 19;16(1):318. doi: 10.1038/s41419-025-07658-1 (PMC12009370; doi:10.1038/s41419-025-07658-1)
Supplement: Supplementary file 7 — Supplementary Table S2 [file 41419_2025_7658_MOESM7_ESM.xlsx]

## Sheet: IMR-32
Suppl. Table S2: Drug combination screening in IMR-32 cells
ID	DRUG_NAME	DMSO CURVE	DMSO DSS	Mechanism/Targets	Class.explained	SL-176 CURVE	SL-176 DSS	GSK2830371 CURVE	GSK2830371 DSS	SL-176 ΔDSS	GSK2830371 ΔDSS
FIMM000344	Vinorelbine		46.3	Mitotic inhibitor. Vinca alkaloid microtubule depolymerizer	A. Conv. Chemo		44.8		46.2	-1.5	-0.1
FIMM136403	Ixazomib		18.1	20S proteasome inhibitor	L. Protease/proteasome inhibitor		14.8		17.9	-3.3	-0.2
FIMM003635	Raltitrexed		20.1	DHFR/GARFT/thymidylate synthase inhibitor	A. Conv. Chemo		15		21.2	-5.1	1.1
FIMM023821	Ixabepilone		6.2	Mitotic inhibitor. Epothilone microtubule stabilizer.	A. Conv. Chemo		6.9		4.8	0.7	-1.4
FIMM000262	Raloxifene		4.9	Selective estrogen receptor modulator	F. Hormone therapy		4.5		5.6	-0.4	0.7
FIMM023794	Pentostatin		0	Antimetabolite; Purine analog	A. Conv. Chemo		0		0	0	0
FIMM001000	Mercaptopurine		3.8	Antimetabolite	A. Conv. Chemo		8		9.4	4.2	5.6
FIMM000822	Mitotane		0	Antineoplastic agent	A. Conv. Chemo		0		0	0	0
FIMM000491	Paclitaxel		42	Mitotic inhibitor, taxane microtubule stabilizer	A. Conv. Chemo		39.5		41	-2.5	-1
FIMM000390	Thalidomide		0	Immunosuppressant	D. Immunomodulatory		0		0	0	0
FIMM000833	Allopurinol		3.2	Xanthine oxidase inhibitor	A. Conv. Chemo		0		0	-3.2	-3.2
FIMM136564	Trifluridine		9.5	Antimetabolite; Nucleoside analog	A. Conv. Chemo		8.8		17.3	-0.7	7.8
FIMM000983	Hydroxyurea		11.9	Antineoplastic agent	A. Conv. Chemo		9		10.6	-2.9	-1.3
FIMM003787	Vorinostat		16.6	HDAC inhibitor	E. Differentiating/ epigenetic modifier		18.1		19.8	1.5	3.2
FIMM000304	Bicalutamide		2.5	Nonsteriodal antiandrogen	F. Hormone therapy		0		0	-2.5	-2.5
FIMM000519	Prednisolone		0.3	Glucocorticoid, immunomodulatory agent	D. Immunomodulatory		0		0	-0.3	-0.3
FIMM003755	Everolimus		9.1	binds FKBP12, causes inhibition of mTORC1	C. Rapalog		4.4		8	-4.7	-1.1
FIMM100346	Carfilzomib		33.4	Proteasome inhibitor (20S subunit)	L. Protease/proteasome inhibitor		30.5		32.3	-2.9	-1.1
FIMM000287	Bortezomib		35.2	Proteasome inhibitor (26S subunit)	L. Protease/proteasome inhibitor		30.4		31.2	-4.8	-4
FIMM000239	Auranofin		4.9	Antirheumatic agent	A. Conv. Chemo		5.1		8.4	0.2	3.5
FIMM003762	Nelarabine		0.4	Nucleoside analog, DNA, RNA synth inhibitor	A. Conv. Chemo		10.5		1.2	10.1	0.8
FIMM000321	Clofarabine		33.4	Antimetabolite; Purine analog	A. Conv. Chemo		32.5		33.8	-0.9	0.4
FIMM136466	Amsacrine		33.8	DNA intercalation, Topo II inhibitor	A. Conv. Chemo		31.6		34.6	-2.2	0.8
FIMM000370	Vinblastine		32.9	Mitotic inhibitor. Vinca alkaloid microtubule depolymerizer	A. Conv. Chemo		30.2		31	-2.7	-1.9
FIMM000303	Anastrozole		0	Aromatase inhibitor	F. Hormone therapy		0		0	0	0
FIMM023804	Cladribine		9.1	Antimetabolite; Purine analog	A. Conv. Chemo		15.9		15.6	6.8	6.5
FIMM023797	Floxuridine		28.5	Antimetabolite; Analog of 5-fluorouracil	A. Conv. Chemo		23.2		33	-5.3	4.5
FIMM001062	Thioguanine		8.3	Antimetabolite; Purine analog	A. Conv. Chemo		9.7		15.9	1.4	7.6
FIMM136553	Pirfenidone		1.1	Antifibrotic and anti-inflammatory	D. Immunomodulatory		0.3		0	-0.8	-1.1
FIMM000257	Goserelin		0	Gonadotropin releasing hormone superagonist	F. Hormone therapy		0.5		0	0.5	0
FIMM000360	Aminoglutethimide		0	Anti-steroid, aromatase inhibitor	F. Hormone therapy		2.1		0	2.1	0
FIMM100368	Capecitabine		0	5-FU prodrug	A. Conv. Chemo		0		0	0	0
FIMM023795	Sirolimus		13.7	binds FKBP12, causes inhibition of mTORC1	C. Rapalog		3.2		6.5	-10.5	-7.2
FIMM133797	Pomalidomide		0	Immunomodulatory agent, anti-angiogenic	D. Immunomodulatory		0		0	0	0
FIMM003745	Bimatoprost		0.1	Prostaglandin analog	D. Immunomodulatory		1.1		0	1	-0.1
FIMM003786	Temsirolimus		13.7	binds FKBP12, causes inhibition of mTORC1	C. Rapalog		6.8		12.4	-6.9	-1.3
FIMM136469	Cabazitaxel		45	Taxane microtubule stabilizer, antimitotic	A. Conv. Chemo		43.6		43.7	-1.4	-1.3
FIMM136549	Eribulin		41.6	Mitotic inhibitor, microtubule depolymerizer.	A. Conv. Chemo		39.5		42.4	-2.1	0.8
FIMM000290	Letrozole		0	Aromatase inhibitor	F. Hormone therapy		0		0	0	0
FIMM003724	Decitabine		14.2	Nucleoside analog DNA methyl transferase inhibitor	E. Differentiating/ epigenetic modifier		19.9		17.4	5.7	3.2
FIMM001355	Epirubicin		24.3	Topoisomerase II inhibitor	A. Conv. Chemo		24.8		25.2	0.5	0.9
FIMM000439	Fluorouracil		9.6	Antimetabolite	A. Conv. Chemo		9.8		11.8	0.2	2.2
FIMM000227	Dexamethasone		0	Glucocorticoid, immunomodulatory agent	D. Immunomodulatory		0.4		0	0.4	0
FIMM000264	Plicamycin		19.2	RNA synthesis inhibitor	A. Conv. Chemo		10.1		15.8	-9.1	-3.4
FIMM002374	SN-38		47.8	Active metabolite of irinotecan. Topoisomerase I inhibitor	A. Conv. Chemo		47.9		47.9	0.1	0.1
FIMM023800	Dactinomycin		44.5	RNA and DNA synthesis inhibitor	A. Conv. Chemo		42.2		43.3	-2.3	-1.2
FIMM023798	Gemcitabine		26.7	Antimetabolite; Nucleoside analog	A. Conv. Chemo		24.2		30.1	-2.5	3.4
FIMM023825	Azacitidine		17.7	Nucleoside analog DNA methyl transferase inhibitor	E. Differentiating/ epigenetic modifier		5.2		10.6	-12.5	-7.1
FIMM000464	Imiquimod		0.1	Immunomodulatory agent, TLR7 agonist	D. Immunomodulatory		0.5		0	0.4	-0.1
FIMM000296	Bexarotene		11.2	Antineoplastic agent; retinoid specifically selective for retinoid X receptors	E. Differentiating/ epigenetic modifier		4.5		4.8	-6.7	-6.4
FIMM000484	Methylprednisolone		0	Glucocorticoid, immunomodulatory agent	D. Immunomodulatory		0.6		0	0.6	0
FIMM000337	Vincristine		32.9	Mitotic inhibitor. Vinca alkaloid microtubule depolymerizer	A. Conv. Chemo		29.8		30.4	-3.1	-2.5
FIMM000560	Temozolomide		0	Alkylating agent	A. Conv. Chemo		0.3		0.9	0.3	0.9
FIMM136480	Romidepsin		33.4	HDAC inhibitor	E. Differentiating/ epigenetic modifier		33.8		29.5	0.4	-3.9
FIMM000556	Topotecan		32.2	Topoisomerase I inhibitor. Camptothecin analog	A. Conv. Chemo		34.2		37.9	2	5.7
FIMM023805	Mitomycin C		12	Antineoplastic anatibiotic; DNA crosslinker	A. Conv. Chemo		12.3		16.6	0.3	4.6
FIMM000406	Cytarabine		28.2	Antimetabolite, interferes with DNA synthesis	A. Conv. Chemo		23		30	-5.2	1.8
FIMM000249	Tretinoin		0	Retinoic acid receptor agonist	E. Differentiating/ epigenetic modifier		0		1.8	0	1.8
FIMM003790	Olaparib		18.3	PARP inhibitor	E. Differentiating/ epigenetic modifier		24.5		22.2	6.2	3.9
FIMM136590	Vinflunine		7.4	Mitotic inhibitor. Vinca alkaloid microtubule depolymerizer	A. Conv. Chemo		10.1		6	2.7	-1.4
FIMM136573	Acitretin		0	Retinoid receptor agonist	E. Differentiating/ epigenetic modifier		0		0	0	0
FIMM000406.FIMM000173	Cytarabine/Idarubicin		24.3				22		27.3	-2.3	3
FIMM001244	Tacrolimus		0	Binds FKBP12, causes inhibition of calcineurin	C. Rapalog		4.3		0	4.3	0
FIMM003736	Rucaparib		10.4	PARP inhibitor	E. Differentiating/ epigenetic modifier		13.2		17.4	2.8	7
FIMM023831	Bleomycin		13.3	Glycopeptide antibiotic; causes DNA breaks	A. Conv. Chemo		11.6		16.8	-1.7	3.5
FIMM003782	Lenalidomide		9.8	Immunomodulatory	D. Immunomodulatory		6.6		8.1	-3.2	-1.7
FIMM109456	Enzalutamide		0	AR antagonist	F. Hormone therapy		0		0	0	0
FIMM100375	Volasertib		20.9	PLK1 inhibitor	B. Kinase inhibitor		21.4		21.6	0.5	0.7
FIMM003751	Trametinib		0	MEK1/2 inhibitor	B. Kinase inhibitor		0		0.2	0	0.2
FIMM100415	Ibrutinib		0	Btk inhibitor	B. Kinase inhibitor		0		0	0	0
FIMM109461	Dabrafenib		0	B-Raf(V600E) inhibitor	B. Kinase inhibitor		0		0	0	0
FIMM133809	Lenvatinib		0	VEGFR inhibitor	B. Kinase inhibitor		1.2		1.3	1.2	1.3
FIMM000160	Gefitinib		5.1	EGFR inhibitor	B. Kinase inhibitor		4.4		6	-0.7	0.9
FIMM100389	Nintedanib		4.9	VEGFR, PDGFR, FGFR inhibitor	B. Kinase inhibitor		6.8		8.2	1.9	3.3
FIMM133831	Ceritinib		0	ALK inhibitor	B. Kinase inhibitor		7.5		0	7.5	0
FIMM000183	Erlotinib		0	EGFR inhibitor	B. Kinase inhibitor		1.4		2.7	1.4	2.7
FIMM003738	Tivozanib		5	VEGFR1, 2, 3, c-Kit, PDGFRB inhibitor	B. Kinase inhibitor		8.3		9.3	3.3	4.3
FIMM003779	Saracatinib		6.1	Src, Abl inhibitor	B. Kinase inhibitor		3.7		10.7	-2.4	4.6
FIMM003742	AZD1152-HQPA		29.2	Aurora B inhibitor	B. Kinase inhibitor		30.3		27.5	1.1	-1.7
FIMM003777	Fingolimod		7	S1PR antagonist	X. Other		7.2		4.9	0.2	-2.1
FIMM100376	Toremifene		5.6	selective estrogen receptor modulator	F. Hormone therapy		7.9		5	2.3	-0.6
FIMM000060	Pilocarpine		0	Non-selective muscarinic receptor agonist	X. Other		0		0	0	0
FIMM100377	Lasofoxifene		0	Selective estrogen receptor modulator	F. Hormone therapy		0		0	0	0
FIMM001376	Itraconazole		0.9	antifungal, hedgehog signaling inhibitor	X. Other		4		1.4	3.1	0.5
FIMM003593	Exemestane		0	Aromatase inhibitor	F. Hormone therapy		0		0.8	0	0.8
FIMM000620	Tamoxifen		7.6	Estrogen receptor antagonist	F. Hormone therapy		8		8	0.4	0.4
FIMM003752	Sonidegib		0	Smothened (Hh) inhib	M. Hedgehog inhibitor		0		12.7	0	12.7
FIMM100362	Midostaurin		22.4	Broad TK (FLT3, KIT, RET, JAK, EGFR...) inhibitor	B. Kinase inhibitor		23.2		23.8	0.8	1.4
FIMM000172	Imatinib		1.5	Abl, Kit, PDGFRB inhibitor	B. Kinase inhibitor		1.4		3.6	-0.1	2.1
FIMM003778	Axitinib		17.7	VEGFR, PDGFR, KIT inhibitor	B. Kinase inhibitor		10.5		17.7	-7.2	0
FIMM136392	Cobimetinib		0	MEK1/2 inhibitor	B. Kinase inhibitor		0		0	0	0
FIMM136522	Ripasudil		0	ROCK inhibitor	B. Kinase inhibitor		1.3		0	1.3	0
FIMM003767	Vemurafenib		0	B-Raf(V600E) inhibitor	B. Kinase inhibitor		0		0	0	0
FIMM100364	Regorafenib		6.6	B-Raf, c-Kit, VEGFR2 inhibitor	B. Kinase inhibitor		9		7.7	2.4	1.1
FIMM000176	Vatalanib		0	VEGFR-1 & -2 inhibitor	B. Kinase inhibitor		0		0	0	0
FIMM003789	Enzastaurin		0	PKCbeta inhibitor	B. Kinase inhibitor		7		0	7	0
FIMM003793	Vismodegib		0	Smothened (Hh) inhibitor	M. Hedgehog inhibitor		0		0	0	0
FIMM000428	Finasteride		0	type II 5-alpha reductase inhibitor	F. Hormone therapy		0		0.2	0	0.2
FIMM000649	Methotrexate		18.7	Antimetabolite; Anti-folate agent	H. Metabolic modifier		13.5		17.7	-5.2	-1
FIMM000617	Fulvestrant		0	Estrogen receptor antagonist	F. Hormone therapy		0		0.3	0	0.3
FIMM109447	Atorvastatin		7.3	HMG CoA reductase inhibitor	H. Metabolic modifier		5.1		6.8	-2.2	-0.5
FIMM133813	Apatinib		0	VEGFR inhibitor	B. Kinase inhibitor		0		0	0	0
FIMM003775	Dasatinib		0	Abl, Src, Kit, EphR... Inhibitor	B. Kinase inhibitor		0		0	0	0
FIMM133778	Alectinib		2.3	ALK (incl gatekeeper mut) inhib	B. Kinase inhibitor		1.3		2.8	-1	0.5
FIMM003713	Crizotinib		0	ALK, c-Met inhibitor	B. Kinase inhibitor		0.7		2.3	0.7	2.3
FIMM003716	Abiraterone		0	P450 17alpha-hydroxylase-17,20-lyase inhibitor	F. Hormone therapy		0		1	0	1
FIMM003711	Dovitinib		0	FGFR inhibitor	B. Kinase inhibitor		0.2		3	0.2	3
FIMM003761	Alisertib		34.3	Aurora A inhibitor	B. Kinase inhibitor		35.3		35.3	1	1
FIMM000171	Anagrelide		0	PDE-3, PLA2 inhibitor	X. Other		0		0	0	0
FIMM000298	Celecoxib		0	Selective COX-2 inhibitor	J. NSAID		0		0.7	0	0.7
FIMM003710	Afatinib		0	EGFR inhibitor	B. Kinase inhibitor		0		0	0	0
FIMM003769	Vandetanib		0.1	VEGFR,EGFR, RET inhibitor	B. Kinase inhibitor		0		0	-0.1	-0.1
FIMM003784	Pazopanib		2.7	VEGFR inhibitor	B. Kinase inhibitor		2.4		0.6	-0.3	-2.1
FIMM133837	Hydroxyfasudil		0	ROCK, PKA, PKG, PRK inhibitor	B. Kinase inhibitor		0		0	0	0
FIMM100367	Ruboxistaurin		9	PKCbeta inhibitor	B. Kinase inhibitor		9		11.4	0	2.4
FIMM000773	Nilutamide		0.3	Nonsteroidal antiandrogen	F. Hormone therapy		0		0	-0.3	-0.3
FIMM000446	Flutamide		0	Nonsteroidal antiandrogen	F. Hormone therapy		1.9		2.1	1.9	2.1
FIMM000396	Clomifene		6	Selective estrogen receptor modulator	F. Hormone therapy		5.4		7.3	-0.6	1.3
FIMM003750	Idelalisib		0	PI3K inhibitor, p110?-selective	B. Kinase inhibitor		0		3.8	0	3.8
FIMM003794	Sorafenib		0	B-Raf, FGFR-1, VEGFR-2 & -3, PDGFR-beta, KIT, and FLT3 inhib	B. Kinase inhibitor		0		0	0	0
FIMM003780	Bosutinib		6.9	Abl, Src inhibitor	B. Kinase inhibitor		7.4		7.1	0.5	0.2
FIMM003763	Nilotinib		3.8	Abl inhibitor	B. Kinase inhibitor		5.1		4.2	1.3	0.4
FIMM136398	Osimertinib		7.7	EGFR(L858R/T790M) inhibitor	B. Kinase inhibitor		7.8		8.7	0.1	1
FIMM000274	Lapatinib		0	HER2, EGFR inhibitor	B. Kinase inhibitor		0.6		0	0.6	0
FIMM000926	Digoxin		15.9	Cardiac glycoside	X. Other		13.1		16.9	-2.8	1
FIMM003708	Selumetinib		4	MEK1/2 inhibitor	B. Kinase inhibitor		0.8		1.3	-3.2	-2.7
FIMM003734	Cediranib		0	KDR/Flt/VEGFR inhibitor	B. Kinase inhibitor		0		0	0	0
FIMM003791	Masitinib		6.6	KIT inhibitor	B. Kinase inhibitor		6.9		8.7	0.3	2.1
FIMM000255	Simvastatin		4.4	HMG CoA reductase inhibitor	H. Metabolic modifier		6.2		5.2	1.8	0.8
FIMM000143	Lovastatin		1.8	HMG-CoA reductase inhibitor	H. Metabolic modifier		0		3.6	-1.8	1.8
FIMM000618	Megestrol acetate		2	Progestogen	F. Hormone therapy		0		0	-2	-2
FIMM136566	Salinomycin		28.3	Ionophore	X. Other		30.1		29.7	1.8	1.4
FIMM023828	Fludarabine		6.5	Antimetabolite; Purine analog	A. Conv. Chemo		4.6		5.6	-1.9	-0.9
FIMM023814	Etoposide		27.7	Topoisomerase II inhibitor	A. Conv. Chemo		29		28.8	1.3	1.1
FIMM023808	Pemetrexed		19	Dihydrofolate reductase inhibitor	H. Metabolic modifier		14.2		27.4	-4.8	8.4
FIMM000914	Deferoxamine		9.6	Iron chelator	X. Other		12.1		15	2.5	5.4
FIMM003569	Pravastatin		0	HMG CoA reductase inhibitor	H. Metabolic modifier		0		0	0	0
FIMM023807	Cisplatin		29.4	Platinum-based antineoplastic agent	A. Conv. Chemo		28.4		30.2	-1	0.8
FIMM003732	Perifosine		0	AKT/PI3K inhibitor	B. Kinase inhibitor		0		0	0	0
FIMM100417	Fostamatinib		0.3	Syk inhibitor	B. Kinase inhibitor		2.3		2.4	2	2.1
FIMM100386	Linifanib		0	VEGFR, PDGFR, CSF-1R, FLT3 inhibitor	B. Kinase inhibitor		0		0	0	0
FIMM109460	Dinaciclib		27.9	CDK inhibitor	B. Kinase inhibitor		30.4		30.6	2.5	2.7
FIMM136380	Pacritinib		8.6	FLT3/JAK2	B. Kinase inhibitor		8.5		9.6	-0.1	1
FIMM136404	Losmapimod		3.3	p38MAPK inhibitor	B. Kinase inhibitor		6.4		6.6	3.1	3.3
FIMM136510	Gilteritinib		0.3	FLT3/AXL inhibitor	B. Kinase inhibitor		1.9		0.1	1.6	-0.2
FIMM100395	Cabozantinib		0	VEGFR2, Met, FLT3, Tie2, Kit and Ret inhibitor	B. Kinase inhibitor		0.2		0	0.2	0
FIMM003783	Panobinostat		23.7	HDAC inhibitor	E. Differentiating/ epigenetic modifier		24.2		24.9	0.5	1.2
FIMM100379	Omacetaxine		29.5	Protein synthesis inhib (80 S ribosome)	A. Conv. Chemo		33.2		30.7	3.7	1.2
FIMM003715	Foretinib		6.1	MET, VEGFR2 inhibitor	B. Kinase inhibitor		8.5		4.9	2.4	-1.2
FIMM003797	Docetaxel		41.7	Mitotic inhibitor, taxane microtubule stabilizer	A. Conv. Chemo		42.4		42.5	0.7	0.8
FIMM100352	AZ 3146		5.1	Mps1 kinase (TTK) inhibitor	B. Kinase inhibitor		8.7		8.8	3.6	3.7
FIMM023833	Quizartinib		4.9	FLT3 inhibitor	B. Kinase inhibitor		4.5		2.9	-0.4	-2
FIMM003756	Ruxolitinib		10.6	JAK1&2 inhibitor	B. Kinase inhibitor		6.6		6.8	-4	-3.8
FIMM133830	Abemaciclib		9.6	CDK4/6 inhibitor	B. Kinase inhibitor		10.7		8.6	1.1	-1
FIMM003707	Navitoclax		13.2	Bcl-2/Bcl-xL inhibitor	G. Apoptotic modulator		20.8		19.1	7.6	5.9
FIMM003766	Plerixafor		0	CXCR4 antagonist	X. Other		0		0	0	0
FIMM000170	Metformin		0	AMPK activator	H. Metabolic modifier		0		0	0	0
FIMM000208	Miltefosine		6.2	Antimicrobial, inhibits PI3K/AKT	X. Other		9.3		10.5	3.1	4.3
FIMM100387	Brivanib		1.5	VEGFR inhibitor	B. Kinase inhibitor		1.2		2	-0.3	0.5
FIMM133810	Duvelisib		0	PI3K inhibitor	B. Kinase inhibitor		0		0	0	0
FIMM136415	Rociletinib		9	EGFR(L858R/T790M) inhibitor	B. Kinase inhibitor		7.8		6.1	-1.2	-2.9
FIMM136516	Peficitinb		2.1	JAK3-selective inhibitor	B. Kinase inhibitor		3.8		4.9	1.7	2.8
FIMM023820	Sunitinib		1.8	Broad TK inhibitor	B. Kinase inhibitor		0.9		0	-0.9	-1.8
FIMM115484	Venetoclax		5.8	Bcl-2-selective inhibitor	G. Apoptotic modulator		5.8		8.3	0	2.5
FIMM100396	AZD1480		2.7	JAK1/2, FGFR inhibitor	B. Kinase inhibitor		4.2		4.9	1.5	2.2
FIMM100399	Quisinostat		23.1	HDAC inhibitor	E. Differentiating/ epigenetic modifier		23.2		23	0.1	-0.1
FIMM115610	UNC0642		3.1	G9a/GLP inhibitor	E. Differentiating/ epigenetic modifier		5.6		5.1	2.5	2
FIMM023799	Teniposide		0	Topoisomerase II inhibitor	A. Conv. Chemo		0		0	0	0
FIMM100372	Valproic acid		0	HDAC inhibitor	E. Differentiating/ epigenetic modifier		0		0	0	0
FIMM023809	Oxaliplatin		22.1	Platinum-based antineoplastic agent	A. Conv. Chemo		21.5		28.8	-0.6	6.7
FIMM136399	BMS863233		9.2	Cdc7 inhibitor	B. Kinase inhibitor		9.8		9.6	0.6	0.4
FIMM003776	Tofacitinib		11	JAK3, JAK2(V617F) inhibitor	B. Kinase inhibitor		0		0	-11	-11
FIMM100382	Neratinib		0.6	HER2, EGFR inhibitor	B. Kinase inhibitor		0.3		0.2	-0.3	-0.4
FIMM136591	Ensartinib		5.5	ALK inhibitor	B. Kinase inhibitor		6.8		4.1	1.3	-1.4
FIMM109441	Momelotinib		6.6	JAK1 & 2 inhibitor	B. Kinase inhibitor		5.3		5.6	-1.3	-1
FIMM023811	Daunorubicin		21.2	Topoisomerase II inhibitor	A. Conv. Chemo		21.9		24	0.7	2.8
FIMM100371	Chloroquine		10	Antimalaria agent; chemo/radio sensitizer	A. Conv. Chemo		9.7		12.1	-0.3	2.1
FIMM000528	Mepacrine		17.5	Unclear. PLA2 inhibitor. NF-kB inhibitor, p53 activator	X. Other		17.9		17.5	0.4	0
FIMM003705	Palbociclib		9.5	CDK4/6 inhibitor	B. Kinase inhibitor		4.8		8.4	-4.7	-1.1
FIMM109459	Dacomitinib		0	pan-HER inhibitor	B. Kinase inhibitor		0.3		0	0.3	0
FIMM136503	Decernotinib		1.1	JAK3 inhibitor	B. Kinase inhibitor		0		0.3	-1.1	-0.8
FIMM003744	Belinostat		21	HDAC inhibitor	E. Differentiating/ epigenetic modifier		20.6		24.3	-0.4	3.3
FIMM003781	Canertinib		9.4	pan-HER inhibitor	B. Kinase inhibitor		8.7		9.7	-0.7	0.3
FIMM000173	Idarubicin		23.1	Topoisomerase II inhibitor	A. Conv. Chemo		22.5		25.9	-0.6	2.8
FIMM000490	Mitoxantrone		31.3	Topoisomerase II inhibitor	A. Conv. Chemo		32.2		31.4	0.9	0.1
FIMM023816	Arsenic(III) oxide		0	Thioredoxin reductase inhibitor; cytotoxic chemotherapeutic	E. Differentiating/ epigenetic modifier		0		0	0	0
FIMM023806	Carboplatin		15.6	Platinum-based antineoplastic agent	A. Conv. Chemo		16.2		26.7	0.6	11.1
FIMM109458	1-methyl-D-tryptophan		0	Indolamine 2,3-dioxygenase 1 and 2 inhibitor	X. Other		0		0	0	0
FIMM136474	Pixantrone		1.2	topoisomerase II inhibitor	A. Conv. Chemo		0.8		0.9	-0.4	-0.3
FIMM136377	Ribociclib		4.8	CDK4/6 inhibitor	B. Kinase inhibitor		4.7		2.5	-0.1	-2.3
FIMM003730	Ponatinib		9.4	Broad TK inhibitor	B. Kinase inhibitor		8.9		8.4	-0.5	-1
FIMM136495	Pexidartinib		3.7	KIT, CSF1R, FLT3 inhibitor	B. Kinase inhibitor		5.5		4.6	1.8	0.9
FIMM136428	Taselisib		1	PI3K alpha, delta, (gamma) selective inhibitor	B. Kinase inhibitor		4.5		5.6	3.5	4.6
FIMM136599	Upadacitinib		0	JAK1-selective inhibitor	B. Kinase inhibitor		0		0	0	0
FIMM003741	AZD7762		8.6	Chk1 inhibitor	B. Kinase inhibitor		9.2		5.8	0.6	-2.8
FIMM023818	Doxorubicin		20.4	Topoisomerase II inhibitor	A. Conv. Chemo		21.7		21	1.3	0.6
FIMM003792	Pictilisib		6.9	PI3K inhibitor, pan-class I	B. Kinase inhibitor		7		8.8	0.1	1.9
FIMM023819	Valrubicin		22.4	Topoisomerase II inhibitor	A. Conv. Chemo		23.7		29.4	1.3	7
FIMM100407	Binimetinib		0	MEK1/2 inhibitor	B. Kinase inhibitor		0		0	0	0
FIMM100384	Rabusertib		2.7	Chk1 inhibitor	B. Kinase inhibitor		2.1		4.1	-0.6	1.4
FIMM133841	ENMD-2076		20.8	pan-Aurora, VEGFR inhibitor	B. Kinase inhibitor		19.8		19.4	-1	-1.4
FIMM133843	PD0325901		0	MEK1/2 inhibitor	B. Kinase inhibitor		0.5		0	0.5	0
FIMM133852	Capmatinib		0	MET inhibitor	B. Kinase inhibitor		0		0	0	0
FIMM133823	Golvatinib		0	MET, VEGFR2 inhibitor	B. Kinase inhibitor		1		0	1	0
FIMM133860	CEP-32496		0	BRAF inhibitor	B. Kinase inhibitor		0.2		0	0.2	0
FIMM133886	Silmitasertib		6.9	CSNK2A1 inhibitor	B. Kinase inhibitor		8.8		9.4	1.9	2.5
FIMM136367	Encorafenib		0	B-Raf(V600E) inhibitor	B. Kinase inhibitor		0		0	0	0
FIMM133787	Alpelisib		0.3	PI3Kalpha selective inhibitor	B. Kinase inhibitor		5.6		0.7	5.3	0.4
FIMM003733	Motesanib		0	VEGFR, PDGFR, Ret, Kit inhibitor	B. Kinase inhibitor		3.8		0	3.8	0
FIMM136406	OTS167		26.6	MELK inhibitor	B. Kinase inhibitor		26.7		27.9	0.1	1.3
FIMM003739	AZD1775		19	Wee1 inhibitor	B. Kinase inhibitor		21		19	2	0
FIMM136551	Brigatinib		0	ALK inhibitor, including gatekeeper mutant ALK	B. Kinase inhibitor		0		0	0	0
FIMM003719	SNS-032		25.5	CDK inhibitor	B. Kinase inhibitor		28.9		27	3.4	1.5
FIMM100347	Gandotinib		18.9	JAK2 inhibitor	B. Kinase inhibitor		18		19.7	-0.9	0.8
FIMM115469	Vistusertib		14.9	mTOR inhibitor, ATP-competitive	B. Kinase inhibitor		14.2		17.4	-0.7	2.5
FIMM133794	Fedratinib		8.5	JAK2-selective inhibitor	B. Kinase inhibitor		8.6		7.7	0.1	-0.8
FIMM133808	Milciclib		18.5	CDK2 inhibitor	B. Kinase inhibitor		21.6		21.2	3.1	2.7
FIMM002337	BI 2536		27.7	PLK1 inhibitor	B. Kinase inhibitor		34.7		29.9	7	2.2
FIMM136521	Radotinib		0	ABL, PDGFR inhibitor	B. Kinase inhibitor		15.6		0.5	15.6	0.5
FIMM109463	Ralimetinib		5.9	p38MAPK inhibitor	B. Kinase inhibitor		15.8		8.3	9.9	2.4
FIMM100380	NVP-RAF265		2	"C-Raf" inhibitor, unclear MoA	B. Kinase inhibitor		7.2		5.2	5.2	3.2
FIMM133825	Sapitinib		0	Pan-HER inhibitor	B. Kinase inhibitor		0		0	0	0
FIMM133828	NVP-BGT226		12.8	PI3K/mTOR inhibitor	B. Kinase inhibitor		13.9		13.3	1.1	0.5
FIMM133890	Talmapimod		1.6	p38MAPK alpha selective inhibitor	B. Kinase inhibitor		1		1.8	-0.6	0.2
FIMM136381	Tanzisertib		0	JNK inhibitor	B. Kinase inhibitor		0		0.2	0	0.2
FIMM133788	Baricitinib		0	JAK inhibitor	B. Kinase inhibitor		0		0	0	0
FIMM136402	Entospletinib		2	SYK inhibitor	B. Kinase inhibitor		0		3.4	-2	1.4
FIMM003725	Alvocidib		18.3	CDK inhibitor	B. Kinase inhibitor		20.4		18.5	2.1	0.2
FIMM003772	Linsitinib		2.3	IGF1R, IR inhibitor	B. Kinase inhibitor		7.2		2.4	4.9	0.1
FIMM003795	Seliciclib		2.1	CDK2/7/9 inhibitor	B. Kinase inhibitor		6.5		4.4	4.4	2.3
FIMM115486	Ipatasertib		0.3	AKT inhibitor	B. Kinase inhibitor		1.9		3.7	1.6	3.4
FIMM133815	Amuvatinib		2.7	Broad spectrum TK inhib	B. Kinase inhibitor		2.9		2.4	0.2	-0.3
FIMM133805	Tideglusib		0	GSK3 inhibitor	B. Kinase inhibitor		0		0	0	0
FIMM100391	AZD4547		0	FGFR inhibitor	B. Kinase inhibitor		0		3.5	0	3.5
FIMM133798	Bafetinib		0	Abl, Lyn inhibitor	B. Kinase inhibitor		0		0	0	0
FIMM133829	BMS-777607		0	Met, Axl, Ron and Tyro3 inhibitor	B. Kinase inhibitor		0		0.5	0	0.5
FIMM133822	Varlitinib		2.6	EGFR HER2 inhibitor	B. Kinase inhibitor		0		3.8	-2.6	1.2
FIMM136527	TGR-1202		0	PI3Kdelta inhibitor	B. Kinase inhibitor		15.5		0.2	15.5	0.2
FIMM100388	Buparlisib		16.9	PI3K inhibitor, pan-class I	B. Kinase inhibitor		17.6		18.5	0.7	1.6
FIMM003749	BMS-754807		21.8	IGF1R inhibitor	B. Kinase inhibitor		21.4		21.8	-0.4	0
FIMM100398	Sonolisib		0.2	PI3K inhibitor, pan-class I. Irreversible	B. Kinase inhibitor		0.3		0	0.1	-0.2
FIMM003785	Tandutinib		0	FLT3, PDGFR, KIT inhibitor	B. Kinase inhibitor		0		0	0	0
FIMM100355	Sotrastaurin		5.2	PKC inhibitor	B. Kinase inhibitor		3.5		7	-1.7	1.8
FIMM133835	Tesevatinib		0	EGFR, ERBB2, VEGFR, EPHB4	B. Kinase inhibitor		0.1		0.6	0.1	0.6
FIMM133821	Tozasertib		31.7	pan-Aurora inhibitor	B. Kinase inhibitor		31		31.1	-0.7	-0.6
FIMM100366	UCN-01		22.4	PKCbeta, PDK1, Chk, Cdk2 inhibitor	B. Kinase inhibitor		25.7		27.8	3.3	5.4
FIMM133834	Neflamapimod		2.7	p38MAPK inhibitor	B. Kinase inhibitor		0		2.8	-2.7	0.1
FIMM003714	Danusertib		32	Aurora, Ret, TrkA, FGFR-1 inhibitor	B. Kinase inhibitor		33.8		32.6	1.8	0.6
FIMM023832	Dactolisib		12.8	mTOR/(PI3K) inhibitor	B. Kinase inhibitor		13.5		15.8	0.7	3
FIMM133811	Icotinib		0.1	EGFR inhibitor	B. Kinase inhibitor		0		0	-0.1	-0.1
FIMM100385	Galunisertib		0	TGF-B/Smad inhibitor	B. Kinase inhibitor		0		0	0	0
FIMM133844	PH-797804		0	p38MAPK inhibitor	B. Kinase inhibitor		0		4.3	0	4.3
FIMM133857	Gedatolisib		11.9	PI3K/mTOR inhibitor	B. Kinase inhibitor		12.9		16.3	1	4.4
FIMM133846	TG100-115		2	PI3K gamma/delta inhibitor	B. Kinase inhibitor		0		0.9	-2	-1.1
FIMM133819	Telatinib		3.1	VEGFR, KIT, PDGFR inhibitor	B. Kinase inhibitor		0		0.5	-3.1	-2.6
FIMM133889	GDC-0623		3.3	MEK1/2 inhibitor	B. Kinase inhibitor		3		1.5	-0.3	-1.8
FIMM136563	Acalabrutinib		1.2	BTK inhibitor	B. Kinase inhibitor		7.5		0	6.3	-1.2
FIMM003706	AT9283		21.4	Aurora A & B, Jak2, Flt, Abl inhibitor	B. Kinase inhibitor		19.2		23.6	-2.2	2.2
FIMM133824	Copanlisib		6.2	PI3K alpha, delta selective inhibitor	B. Kinase inhibitor		5.4		9	-0.8	2.8
FIMM133820	Triciribine		9.7	AKT inhibitor	B. Kinase inhibitor		15.1		15.7	5.4	6
FIMM109464	Crenolanib		8.7	PDGFRA and PDGFRB inhibitor	B. Kinase inhibitor		9.2		8.6	0.5	-0.1
FIMM133791	AZD-5363		4.7	AKT inhibitor	B. Kinase inhibitor		7.1		7.4	2.4	2.7
FIMM003760	MK-2206		2.7	AKT inhibitor	B. Kinase inhibitor		1.9		1.2	-0.8	-1.5
FIMM100373	Tivantinib		9.1	MET inhibitor	B. Kinase inhibitor		9.7		10	0.6	0.9
FIMM136584	PF06650833		1.9	IRAK4 inhibitor	B. Kinase inhibitor		3.4		3.4	1.5	1.5
FIMM109442	Sapanisertib		12.2	mTOR inhibitor	B. Kinase inhibitor		10.6		17.4	-1.6	5.2
FIMM133777	ASP3026		3.2	ALK inhibitor	B. Kinase inhibitor		14.5		3.6	11.3	0.4
FIMM003740	PF-00477736		24.7	Chk1 inhibitor	B. Kinase inhibitor		20.2		28	-4.5	3.3
FIMM133803	LY-2874455		16.2	FGFR inhibitor	B. Kinase inhibitor		16.3		20.2	0.1	4
FIMM133887	Mubritinib		0	HER2 inhibitor	B. Kinase inhibitor		4.3		1.1	4.3	1.1
FIMM133870	AZD-6482		0	PI3Kbeta-selective inhibitor	B. Kinase inhibitor		0		0	0	0
FIMM133854	Palomid-529		0.4	AKT, MTOR, PI3K inhibitor	B. Kinase inhibitor		0		2.4	-0.4	2
FIMM133878	NVP-AEW541		6.4	IGF1R inhibitor	B. Kinase inhibitor		8.9		9.4	2.5	3
FIMM133885	AZD-5438		13	CDK1,2,9 inhibitor	B. Kinase inhibitor		14		13.3	1	0.3
FIMM003743	AZD8055		19.6	mTOR inhibitor	B. Kinase inhibitor		18.4		24.5	-1.2	4.9
FIMM003747	Bryostatin 1		0	PKC activator	B. Kinase inhibitor		0		0	0	0
FIMM136414	CEP-37440		6.2	ALK inhibitor	B. Kinase inhibitor		7.7		4.9	1.5	-1.3
FIMM136500	Prexasertib		31.2	Chk1 inhibitor	B. Kinase inhibitor		31		29.9	-0.2	-1.3
FIMM136448	Afuresertib		0	AKT1-selective inhibitor	B. Kinase inhibitor		0		0	0	0
FIMM136450	PF-06463922		1.1	ALK, ROS1 inhibitor	B. Kinase inhibitor		0.7		0	-0.4	-1.1
FIMM136533	LY3023414		11.6	PI3K/mTOR/DNA-PK inhibitor	B. Kinase inhibitor		9.6		13.6	-2	2
FIMM136518	AMG319		0	PI3Kdelta inhibitor	B. Kinase inhibitor		0		0	0	0
FIMM136592	GSK2256098		0	FAK inhibitor	B. Kinase inhibitor		0.6		0	0.6	0
FIMM136595	Larotrectinib		0	TRK inhibitor	B. Kinase inhibitor		0		0	0	0
FIMM136472	KD025		8.4	ROCK2 inhibitor	B. Kinase inhibitor		10.1		8.4	1.7	0
FIMM133795	PF-03758309		25.6	PAK inhibitor	B. Kinase inhibitor		26.9		34.1	1.3	8.5
FIMM115473	GSK2636771		0	PI3K beta selective inhibitor	B. Kinase inhibitor		0		0.6	0	0.6
FIMM100408	Tamatinib		6.3	Syk inhibitor	B. Kinase inhibitor		1.9		10.2	-4.4	3.9
FIMM133850	GSK-1070916		27.9	AURb, AURc inhibitor	B. Kinase inhibitor		30.2		27.2	2.3	-0.7
FIMM133855	PF-00562271		9.7	FAK inhibitor	B. Kinase inhibitor		11.8		11.5	2.1	1.8
FIMM133880	AZD-1080		0	GSK3 inhibitor	B. Kinase inhibitor		0		0	0	0
FIMM133876	GSK-690693		2.6	AKT, PKA, PKC inhibitor	B. Kinase inhibitor		2.3		5.6	-0.3	3
FIMM003773	Tepotinib		0	c-Met inhibitor	B. Kinase inhibitor		0.2		0	0.2	0
FIMM136394	BGB324		5.1	Axl inhibitor	B. Kinase inhibitor		5.6		4.4	0.5	-0.7
FIMM136493	Ulixertinib		2.8	ERK inhibitor	B. Kinase inhibitor		4.2		6.1	1.4	3.3
FIMM136475	Poziotinib		0.5	pan-HER inhibitor	B. Kinase inhibitor		0		0	-0.5	-0.5
FIMM136539	Glesatinib		3.6	MET, AXL, TIE, VEGFR, RON inhibitor	B. Kinase inhibitor		5.4		4.8	1.8	1.2
FIMM136565	AZD3759		0	EGFR inhibitor, BBB penetrable	B. Kinase inhibitor		0		0	0	0
FIMM136593	GDC-0853		0.7	BTK inhibitor	B. Kinase inhibitor		0		0	-0.7	-0.7
FIMM136586	Amcasertib		9.3	Cancer stem cell kinase inhibitor	B. Kinase inhibitor		15		12.9	5.7	3.6
FIMM133806	SGI-1776		9.1	PIM kinase inhibitor	B. Kinase inhibitor		8.7		10.5	-0.4	1.4
FIMM133849	Tucatinib		0	HER2 inhibitor	B. Kinase inhibitor		0		0	0	0
FIMM133882	MK-8776		3.1	CHEK1 inhibitor	B. Kinase inhibitor		3.8		4.3	0.7	1.2
FIMM136436	Uprosertib		0.4	AKT inhibitor	B. Kinase inhibitor		0.5		0	0.1	-0.4
FIMM109440	Infigratinib		0	FGFR inhibitor	B. Kinase inhibitor		0		0	0	0
FIMM003746	Doramapimod		8.4	p38MAPK inhibitor	B. Kinase inhibitor		8.1		7.6	-0.3	-0.8
FIMM136532	Entrectinib		0	TRK, ROS1, ALK inhibitor	B. Kinase inhibitor		1.4		2	1.4	2
FIMM136556	Serabelisib		1.1	PI3Kalpha selective inhibitor	B. Kinase inhibitor		1.6		5.2	0.5	4.1
FIMM115485	BMS-911543		1.7	JAK2 inhibitor	B. Kinase inhibitor		0		0.4	-1.7	-1.3
FIMM133877	OSU-03012		19.3	PDPK1 inhibitor	B. Kinase inhibitor		13.9		20.8	-5.4	1.5
FIMM133827	AT7519		18.1	CDK1, 2, 4, 6 and 9 inhibitor	B. Kinase inhibitor		17.5		20.2	-0.6	2.1
FIMM133851	GSK-461364		36.6	PLK1 inhibitor	B. Kinase inhibitor		39.8		36.3	3.2	-0.3
FIMM136393	AZD1208		8.9	PIM1, 2, 3 kinase inhibitor	B. Kinase inhibitor		12.5		13	3.6	4.1
FIMM136473	Merestinib		0.5	Met inhibitor	B. Kinase inhibitor		0.8		1.2	0.3	0.7
FIMM136477	Spebrutinib		1.8	BTK inhibitor	B. Kinase inhibitor		0		3.5	-1.8	1.7
FIMM136559	Olmutinib		0	EGFR(L858R/T790M) inhibitor	B. Kinase inhibitor		0		0.5	0	0.5
FIMM136552	Selonsertib		0	ASK1 inhibitor	B. Kinase inhibitor		0		0	0	0
FIMM100416	TAK-901		17.4	Aurora, Src family, JAK3, RTK inhibitor	B. Kinase inhibitor		16.9		22.5	-0.5	5.1
FIMM133888	AZD-8186		1.1	PI3Kbeta inhibitor	B. Kinase inhibitor		0		0.8	-1.1	-0.3
FIMM133859	TAK-285		0.2	HER2 inhibitor	B. Kinase inhibitor		0		0	-0.2	-0.2
FIMM133838	Lucitanib		7.5	FGFR1, VEGFR inhibitor	B. Kinase inhibitor		7.6		8.6	0.1	1.1
FIMM136383	Bentamapimod		2.1	JNK inhibitor	B. Kinase inhibitor		2.7		3.7	0.6	1.6
FIMM136440	Filgotinib		9.3	JAK1-selective inhibitor	B. Kinase inhibitor		8.8		9.5	-0.5	0.2
FIMM109468	ZSTK474		8.9	PI3K gamma selective inhibitor	B. Kinase inhibitor		7		10.3	-1.9	1.4
FIMM136437	AT13148		5	p70S6K, PKA, ROCK (AKT) inhibitor	B. Kinase inhibitor		4.7		6.9	-0.3	1.9
FIMM100414	Omipalisib		12.3	PI3K/mTOR inhibitor	B. Kinase inhibitor		14		17.7	1.7	5.4
FIMM136520	ABC294640		9.2	Sphingosine kinase 2 inhibitor	B. Kinase inhibitor		9.4		9.8	0.2	0.6
FIMM136523	CC-223		8.7	mTOR inhibitor	B. Kinase inhibitor		7		8.2	-1.7	-0.5
FIMM136594	Erdafitinib		0	FGFR inhibitor	B. Kinase inhibitor		0.4		3.6	0.4	3.6
FIMM136578	AMG-337		0	Met inhibitor	B. Kinase inhibitor		0		2.2	0	2.2
FIMM136379	VE-821		3	ATR inihibitor	B. Kinase inhibitor		0		0	-3	-3
FIMM109465	PF-4800567		0	CK1epsilon inhibitor	B. Kinase inhibitor		0		0.2	0	0.2
FIMM133816	SCH772984		0.8	ERK1 & 2 inhibitor	B. Kinase inhibitor		3.5		4.7	2.7	3.9
FIMM136413	AMG-925		2.3	FLT-3, CDK4 inhibitor	B. Kinase inhibitor		0		4	-2.3	1.7
FIMM136429	GSK2656157		0	PERK inhibitor	B. Kinase inhibitor		0		0	0	0
FIMM136509	CCT196969		11.4	pan-RAF/Src inhibitor	B. Kinase inhibitor		10.1		11.2	-1.3	-0.2
FIMM133899	KU-60019		2.1	ATM inhibitor	B. Kinase inhibitor		13.4		1.4	11.3	-0.7
FIMM136596	Senexin B		4.9	CDK8/19 inhibitor	B. Kinase inhibitor		3.6		7.4	-1.3	2.5
FIMM136389	Tasquinimod		0	S100A9 inhibitor, immunomodulatory, anti-angiogenic	D. Immunomodulatory		0		0	0	0
FIMM136530	ODM-201		0	AR antagonist	F. Hormone therapy		0		0	0	0
FIMM003758	Indibulin		22	Mitoric inhibitor. Microtubule depolymerizer	A. Conv. Chemo		27		27.6	5	5.6
FIMM136536	Resiquimod		0	TLR7/TLR8 agonist	D. Immunomodulatory		0		0	0	0
FIMM136577	Vesatolimod		0.1	TLR7 agonist	D. Immunomodulatory		0		0	-0.1	-0.1
FIMM136452	TEW-7197		0	TGF-? receptor ALK4/ALK5 inhibitor	B. Kinase inhibitor		0		0	0	0
FIMM136548	Asciminib		0	Allosteric ABL inhibitor, blocks myristoyl binding	B. Kinase inhibitor		0		0.8	0	0.8
FIMM136524	CC-115		9.7	mTOR/DNA-PK inhibitor	B. Kinase inhibitor		8.7		11.5	-1	1.8
FIMM136561	Altiratinib		8.3	MET/Tie-2 inhibitor	B. Kinase inhibitor		9.5		11.1	1.2	2.8
FIMM136494	LY3009120		8.7	pan-RAF inhibitor	B. Kinase inhibitor		6.3		9.6	-2.4	0.9
FIMM109444	TGX-221		0	PI3K beta selective inhibitor	B. Kinase inhibitor		0		3	0	3
FIMM133897	PHA 408		9.2	IKK-2 inhibitor	B. Kinase inhibitor		8.7		9.5	-0.5	0.3
FIMM136470	Ravoxertinib		5.8	ERK inhibitor	B. Kinase inhibitor		6.5		16.2	0.7	10.4
FIMM133793	Oprozomib		22	proteasome (20 S) inhibitor	L. Protease/proteasome inhibitor		21.4		19.1	-0.6	-2.9
FIMM109467	PF-670462		3.3	CK1epsilon and CK1delta inhibitor	B. Kinase inhibitor		4		7.1	0.7	3.8
FIMM136401	GNE-0877		0	LRRK2 inhibitor	B. Kinase inhibitor		0		0	0	0
FIMM136409	UNC2881		0	MER inhibitor	B. Kinase inhibitor		0		0.5	0	0.5
FIMM133799	Orteronel		0	CYP17A1, androgen synth inhib.	F. Hormone therapy		0		0	0	0
FIMM100397	Ridaforolimus		7.2	binds FKBP12, causes inhibition of mTORC1	C. Rapalog		3.8		11.5	-3.4	4.3
FIMM136535	Resatorvid		0	TLR4 inhibitor	D. Immunomodulatory		0		0	0	0
FIMM115614	8-chloro-adenosine		20.2	Nucleoside analog, RNA synthesis inhibitor	A. Conv. Chemo		16.5		18.6	-3.7	-1.6
FIMM136365	VGX-1027		0	Nitric oxide-donating immunomodulator	D. Immunomodulatory		0		0	0	0
FIMM136526	RO5126766		0	dual RAF/MEK inhibitor	B. Kinase inhibitor		0		3.3	0	3.3
FIMM136534	Tirabrutinib		0	BTK inhibitor	B. Kinase inhibitor		0		0	0	0
FIMM136588	PIM-447		15.7	PIM1, 2, 3 kinase inhibitor	B. Kinase inhibitor		11.6		21.8	-4.1	6.1
FIMM136562	AZD0156		0	ATM inihibitor	B. Kinase inhibitor		0.3		0.2	0.3	0.2
FIMM133789	BX-912		17	PDK1 inhib	B. Kinase inhibitor		16.9		17.1	-0.1	0.1
FIMM133796	GSK-2334470		6.4	PDK1 inhibitor	B. Kinase inhibitor		4		9.2	-2.4	2.8
FIMM136397	AZD7545		0	PDHK inhibitor	B. Kinase inhibitor		0		0.2	0	0.2
FIMM136525	OTS-964		20.6	TOPK inhibitor	B. Kinase inhibitor		22.2		25.8	1.6	5.2
FIMM136517	DEL-22379		7.9	ERK dimerization inhibitor	B. Kinase inhibitor		13.7		10.4	5.8	2.5
FIMM136438	Cerdulatinib		3.5	JAK, SYK inhibitor	B. Kinase inhibitor		6.8		15.1	3.3	11.6
FIMM133804	Apalutamide		0.4	AR antagonist	F. Hormone therapy		0.3		0	-0.1	-0.4
FIMM115615	8-amino-adenosine		21.7	Nucleoside analog, RNA synthesis inhibitor	A. Conv. Chemo		21.3		22.3	-0.4	0.6
FIMM136571	LY-2584702		3.5	p70S6K inhibitor	B. Kinase inhibitor		0		4.2	-3.5	0.7
FIMM136370	MK-8745		20.6	Aurora A inhibitor	B. Kinase inhibitor		19.4		22.8	-1.2	2.2
FIMM115479	GSK269962		22.5	ROCK1 and ROCK2 inhibitor	B. Kinase inhibitor		24.4		23.3	1.9	0.8
FIMM136417	GNE-7915		0	LRRK2 inhibitor	B. Kinase inhibitor		0		0	0	0
FIMM136385	Aldoxorubicin		22.1	Topoisomerase II inhibitor, Albumin binding	A. Conv. Chemo		22.6		22.5	0.5	0.4
FIMM136501	Epacadostat		0	IDO inhibitor	D. Immunomodulatory		0		0.1	0	0.1
FIMM136371	GDC-0919		0	IDO inhibitor	D. Immunomodulatory		0.1		0.1	0.1	0.1
FIMM136529	AZD6738		15.9	ATR inihibitor	B. Kinase inhibitor		16.1		16.5	0.2	0.6
FIMM136540	Sitravatinib		2.5	RET, TRK, PDGFR, VEGFR, KIT, DDR... inhibitor	B. Kinase inhibitor		2.8		3.4	0.3	0.9
FIMM100403	PF-04708671		2.7	p70S6K inhibitor	B. Kinase inhibitor		2.6		6.3	-0.1	3.6
FIMM115482	GSK650394		5.2	SGK1 & 2 inhibitor	B. Kinase inhibitor		2.8		5.7	-2.4	0.5
FIMM136416	FRAX486		2.4	PAK1, 2, 3 inhibitor	B. Kinase inhibitor		2.6		6.9	0.2	4.5
FIMM136506	A-419259		7.7	HCK and other SRC family kinase inhibitor	B. Kinase inhibitor		7		5.3	-0.7	-2.4
FIMM136538	THZ2		29.6	CDK7 inhibitor	B. Kinase inhibitor		30.3		32.5	0.7	2.9
FIMM136574	NVP-BHG712		8.1	EphB4 inhibitor	B. Kinase inhibitor		5.2		6.8	-2.9	-1.3
FIMM003720	ABT-751		21.4	Mitotic inhibitor. Colchicine site binding microtubule depolymerizer.	A. Conv. Chemo		21.7		23.7	0.3	2.3
FIMM136490	VS-4718		8.7	FAK inhibitor	B. Kinase inhibitor		6.5		14.9	-2.2	6.2
FIMM136537	Motolimod		0.1	TLR8 agonist	D. Immunomodulatory		1.9		5.5	1.8	5.4
FIMM136585	CC122		0	IMiD immunomodulator	D. Immunomodulatory		0		0	0	0
FIMM109453	4-hydroxytamoxifen		6.7	Selective estrogen receptor modulator	F. Hormone therapy		11.5		10.6	4.8	3.9
FIMM136547	BGB-283		6.2	Raf inhibitor	B. Kinase inhibitor		7.5		8.9	1.3	2.7
FIMM136583	GDC-0084		12.2	PI3K/mTOR inhibitor	B. Kinase inhibitor		11.9		16.6	-0.3	4.4
FIMM133898	PS-1145		3.5	IKK-2 inhibitor	B. Kinase inhibitor		0.5		5	-3	1.5
FIMM136376	AZ191		8.8	DYRK1A inhibitor	B. Kinase inhibitor		6.6		8.6	-2.2	-0.2
FIMM115471	Roxadustat		0	HIF prolyl hydroxylase inhibitor	E. Differentiating/ epigenetic modifier		0		0.1	0	0.1
FIMM136587	Eltanexor		34.3	XPO1/CRM1 inhibitor	G. Apoptotic modulator		34.6		36.1	0.3	1.8
FIMM133776	Rocilinostat		9.7	HDAC-6 selective inhibitor	E. Differentiating/ epigenetic modifier		10.5		12.8	0.8	3.1
FIMM136458	BAY 87-2243		0	HIF1alpha inhibitor	E. Differentiating/ epigenetic modifier		13.9		4.8	13.9	4.8
FIMM136597	BAY-1436032		0	IDH1 R132H/R132C inhibitor	E. Differentiating/ epigenetic modifier		14.6		0.4	14.6	0.4
FIMM109449	StemRegenin 1		0.8	AHR antagonist, stem cell regenerating	E. Differentiating/ epigenetic modifier		0		2.7	-0.8	1.9
FIMM115613	C646		0.7	p300/CREB-binding protein (CBP) inhibitor	E. Differentiating/ epigenetic modifier		8.9		2.8	8.2	2.1
FIMM133905	SGC-CBP30		5.8	CREBBP/EP300 bromodomain inhibitor	E. Differentiating/ epigenetic modifier		7.5		7.7	1.7	1.9
FIMM115607	GSK-J4		7.2	JMJD3 (histone demethylase) inhibitor	E. Differentiating/ epigenetic modifier		26.1		9.5	18.9	2.3
FIMM115612	UNC0638		4.7	G9a/GLP inhibitor	E. Differentiating/ epigenetic modifier		6		7.5	1.3	2.8
FIMM136497	EPZ015666		0	PRMT5 inhibitor	E. Differentiating/ epigenetic modifier		1.3		2.6	1.3	2.6
FIMM136512	dBET1		20.1	BET-targeting PROTAC	E. Differentiating/ epigenetic modifier		20.2		20.3	0.1	0.2
FIMM109451	PFI-1		6.3	BET family inhibitor	E. Differentiating/ epigenetic modifier		5.7		4	-0.6	-2.3
FIMM136388	Talazoparib		27	PARP1/2 inhibitor	E. Differentiating/ epigenetic modifier		27.9		32.6	0.9	5.6
FIMM133786	Lonafarnib		15.5	Farnesyl transferase inhibitor	E. Differentiating/ epigenetic modifier		21.7		20.3	6.2	4.8
FIMM100383	Mocetinostat		21.8	HDAC inhibitor (HDAC1 & 2-selective)	E. Differentiating/ epigenetic modifier		18.9		20	-2.9	-1.8
FIMM133891	Birinapant		0	IAPs, SMAC mimetic	G. Apoptotic modulator		0		0	0	0
FIMM136369	CUDC-907		45.8	HDAC1/2/3/10, PI3Kalpha inhibitor	E. Differentiating/ epigenetic modifier		44.1		45.8	-1.7	0
FIMM001823	AT 101		22.4	Bcl-2 family inhibitor	G. Apoptotic modulator		23.7		22.1	1.3	-0.3
FIMM136465	Givinostat		13.2	HDAC inhibitor	E. Differentiating/ epigenetic modifier		14.2		16.3	1	3.1
FIMM003709	Veliparib		8.7	PARP inhibitor	E. Differentiating/ epigenetic modifier		7		7.6	-1.7	-1.1
FIMM136580	ML390		21.1	DHODH inhibitor	E. Differentiating/ epigenetic modifier		19.1		21.3	-2	0.2
FIMM136579	Vidofludimus		7.8	DHODH inhibitor	E. Differentiating/ epigenetic modifier		4.6		7.4	-3.2	-0.4
FIMM136491	GSK2879552		0	LSD1 inhibitor	E. Differentiating/ epigenetic modifier		0		0	0	0
FIMM100365	XAV-939		0	Tankyrase-1 and -2	E. Differentiating/ epigenetic modifier		0		1.7	0	1.7
FIMM133862	IOX-1		5	2-Oxoglutarate Oxygenase Inhibitor	E. Differentiating/ epigenetic modifier		6		5	1	0
FIMM115608	UNC1215		0	L3MBTL3 inhibitor	E. Differentiating/ epigenetic modifier		0		0	0	0
FIMM136467	PCI-34051		5.9	HDAC8 inhibitor	E. Differentiating/ epigenetic modifier		9.4		9.5	3.5	3.6
FIMM133904	GSK2801		0	BAZ2B/A bromodomain inhibitor	E. Differentiating/ epigenetic modifier		0		0	0	0
FIMM136569	A-366		2.4	G9a/GLP inhibitor	E. Differentiating/ epigenetic modifier		6.5		2.1	4.1	-0.3
FIMM136384	Idasanutlin		25.7	p53-MDM2 inhibitor	G. Apoptotic modulator		30.9		35.2	5.2	9.5
FIMM003771	Sepantronium bromide		42.2	Survivin inhibitor	G. Apoptotic modulator		44.7		42.1	2.5	-0.1
FIMM133902	Selinexor		31.3	XPO1/CRM1 inhibitor	G. Apoptotic modulator		29		32.5	-2.3	1.2
FIMM136390	Resminostat		16.5	HDAC1, 3, 6 inhibitor	E. Differentiating/ epigenetic modifier		15.7		17.8	-0.8	1.3
FIMM136412	AMG-232		17.5	MDM2 inhibitor	G. Apoptotic modulator		20.5		23.5	3	6
FIMM136366	Birabresib		14.6	BET family inhibitor	E. Differentiating/ epigenetic modifier		15.9		18.2	1.3	3.6
FIMM133896	Pinometostat		0	DOT1L inhibitor	E. Differentiating/ epigenetic modifier		0		0	0	0
FIMM109462	I-BET151		10.8	BET family inhibitor	E. Differentiating/ epigenetic modifier		12.4		12.5	1.6	1.7
FIMM115606	IOX-2		0	PHD2 inhibitor	E. Differentiating/ epigenetic modifier		2.8		0	2.8	0
FIMM100374	Niraparib		15.5	PARP inhibitor	E. Differentiating/ epigenetic modifier		18.8		22.1	3.3	6.6
FIMM136449	UM729		2.6	Enhancer of aryl hydrocarbon receptor (AhR) antagonists	E. Differentiating/ epigenetic modifier		3.7		2.8	1.1	0.2
FIMM115611	GSK343		0	EZH2 inhibitor	E. Differentiating/ epigenetic modifier		0		0	0	0
FIMM115478	Lomeguatrib		0	O6-methylguanine-DNA methyltransferase inhibitor	E. Differentiating/ epigenetic modifier		0		0	0	0
FIMM136508	Enasidenib		0	IDH2-R140Q inhibitor	E. Differentiating/ epigenetic modifier		0.3		0	0.3	0
FIMM133785	AR-42		20.7	HDAC inhibitor	E. Differentiating/ epigenetic modifier		20.5		21.7	-0.2	1
FIMM136567	Mivebresib		26.7	BET family inhibitor	E. Differentiating/ epigenetic modifier		27.5		34.7	0.8	8
FIMM115609	SGC0946		0.3	DOT1L inhibitor	E. Differentiating/ epigenetic modifier		1		1.6	0.7	1.3
FIMM109445	Tubacin		16.5	HDAC6 inhibitor	E. Differentiating/ epigenetic modifier		17.9		16.7	1.4	0.2
FIMM136589	EPZ031686		0.1	SMYD3 inhibitor	E. Differentiating/ epigenetic modifier		0		0.5	-0.1	0.4
FIMM003728	Tipifarnib		10.9	Farnesyltransferase inhibitor	E. Differentiating/ epigenetic modifier		14.9		15.6	4	4.7
FIMM003788	Entinostat		15.4	HDAC inhibitor	E. Differentiating/ epigenetic modifier		11.9		15.8	-3.5	0.4
FIMM133892	NVP-LCL161		0	IAPs, SMAC mimetic	G. Apoptotic modulator		0		0	0	0
FIMM136576	Tucidinostat		14.1	HDAC1/2/3/10 inhibitor	E. Differentiating/ epigenetic modifier		11.1		15.4	-3	1.3
FIMM136419	Molibresib		4.5	BET family inhibitor	E. Differentiating/ epigenetic modifier		7.9		9.9	3.4	5.4
FIMM109446	Tubastatin A		3.9	HDAC6 inhibitor	E. Differentiating/ epigenetic modifier		5.5		5.1	1.6	1.2
FIMM133802	EPZ-5687		0.6	EZH2 inhibitor	E. Differentiating/ epigenetic modifier		0.8		0	0.2	-0.6
FIMM136374	RGFP966		7.3	HDAC3 inhibitor	E. Differentiating/ epigenetic modifier		5.5		9.3	-1.8	2
FIMM136407	PTC-209		12.2	BMI-1 inhibitor	E. Differentiating/ epigenetic modifier		11.1		15.3	-1.1	3.1
FIMM003748	Tacedinaline		0	HDAC inhibitor	E. Differentiating/ epigenetic modifier		0		0.9	0	0.9
FIMM100418	JQ1		14.7	BET family inhibitor	E. Differentiating/ epigenetic modifier		14.8		17.8	0.1	3.1
FIMM136555	CPI-360		0	EZH2 inhibitor	E. Differentiating/ epigenetic modifier		0		0	0	0
FIMM136511	ARV-825		20.7	BET-targeting PROTAC	E. Differentiating/ epigenetic modifier		24.3		21.2	3.6	0.5
FIMM133784	Pracinostat		23.6	HDAC inhibitor	E. Differentiating/ epigenetic modifier		22.1		23.9	-1.5	0.3
FIMM133893	Tazemetostat		0.2	EZH2 inhibitor	E. Differentiating/ epigenetic modifier		0		1.6	-0.2	1.4
FIMM136481	Abexinostat		22.6	HDAC1-selective inhibitor	E. Differentiating/ epigenetic modifier		21.5		25	-1.1	2.4
FIMM136515	Ivosidenib		0.6	IDH1 R132H/R132C inhibitor	E. Differentiating/ epigenetic modifier		0		0	-0.6	-0.6
FIMM136572	Taladegib		0	Smothened (Hh) inhib	M. Hedgehog inhibitor		0		3.8	0	3.8
FIMM100345	APR-246		0	p53 activator, thioredoxin reductase 1 inhibitor	G. Apoptotic modulator		0		0	0	0
FIMM136368	URB597		0	FAAH inhibitor	H. Metabolic modifier		0		0	0	0
FIMM136498	SAR405838		19.9	MDM2 inhibitor	G. Apoptotic modulator		22.3		27	2.4	7.1
FIMM136531	NVP-CGM097		21.6	p53-MDM2 inhibitor	G. Apoptotic modulator		23		24.8	1.4	3.2
FIMM100392	VER 155008		4.5	HSP70 inhibitor	K. HSP inhibitor		7.7		7.2	3.2	2.7
FIMM136375	NMS-873		8.9	p97/VCP inhibitor	X. Other		9.4		8.7	0.5	-0.2
FIMM136427	MST-312		21.6	Telomerase inhibitor	X. Other		25		24.8	3.4	3.2
FIMM136453	Sabutoclax		28.8	pan-Bcl-2 family inhibitor	G. Apoptotic modulator		31.7		31.8	2.9	3
FIMM136418	GSK2830371		2.8	Wip1 inhibitor	X. Other		11.2		1.3	8.4	-1.5
FIMM136514	A-1155463		8.8	BCL-XL inhibitor	G. Apoptotic modulator		14.6		16.7	5.8	7.9
FIMM136557	NVP-SHP099		0	SHP2 inhibitor	X. Other		0.1		0	0.1	0
FIMM136600	S-63845		3.6	MCL-1 inhibitor	G. Apoptotic modulator		5.7		4.1	2.1	0.5
FIMM133782	Ganetespib		14.2	HSP90 inhibitor	K. HSP inhibitor		14.8		13.8	0.6	-0.4
FIMM133807	Rigosertib		33.3	Ras-Raf interaction inhibitor, contaminated by microtubile depolymerizer...	X. Other		32.7		30.4	-0.6	-2.9
FIMM109448	Varespladib		0	Secretory phospholipase A2 inhibitor	X. Other		0		0	0	0
FIMM003764	Luminespib		15.2	HSP90 inhibitor	K. HSP inhibitor		16.2		22.5	1	7.3
FIMM136386	Filanesib		23.2	KSP/Eg5 inhibitor	I. Kinesin inhibitor		26.7		27.9	3.5	4.7
FIMM136434	Onalespib		15.2	HSP90 inhibitor	K. HSP inhibitor		11.3		11	-3.9	-4.2
FIMM136528	Litronesib		30.5	Eg5 inhibitor	I. Kinesin inhibitor		30.6		31.2	0.1	0.7
FIMM003737	Tarenflurbil		0	Gamma-secretase inhibitor	X. Other		0.2		0	0.2	0
FIMM000416	Disulfiram(+CuCl2)		0	alcohol dehydrogenase inhibitor	H. Metabolic modifier		2.5		0	2.5	0
FIMM115472	Pevonedistat		26.4	NAE inhibitor	H. Metabolic modifier		26		29.8	-0.4	3.4
FIMM136478	Verdinexor		17.5	XPO1/CRM1 inhibitor	G. Apoptotic modulator		17.4		19.9	-0.1	2.4
FIMM115468	PAC-1		8.6	procaspase-3 activator	G. Apoptotic modulator		11.1		8.8	2.5	0.2
FIMM136405	ML323		0	USP1-UAF1 inhibitor	X. Other		1.8		3.9	1.8	3.9
FIMM136456	SH-4-54		6.3	STAT3 inhibitor	X. Other		6.5		5	0.2	-1.3
FIMM136513	A-1331852		7.8	Bcl-XL inhibitor	G. Apoptotic modulator		9.4		6.9	1.6	-0.9
FIMM136575	Necrostatin 2		0	Necroptosis inhibitor	G. Apoptotic modulator		0		0	0	0
FIMM136430	TAK-530		0	pan-RAF inhibitor	B. Kinase inhibitor		0		0	0	0
FIMM136496	Marimastat		0	MMP-9, MMP-1, MMP-2, MMP-14, MMP-7 inhibitor	X. Other		10		0	10	0
FIMM136507	Napabucasin		20.3	CSC inhibitor, STAT3 mediated	X. Other		17.2		20.4	-3.1	0.1
FIMM100393	Daporinad		43.6	NAMPT inhibitor	H. Metabolic modifier		45.9		45.3	2.3	1.7
FIMM136378	Triapine		11.3	ribonucleotide reductase inhibitor	H. Metabolic modifier		9.4		15	-1.9	3.7
FIMM136431	Glasdegib		0	Smo inhibitor	M. Hedgehog inhibitor		0		0	0	0
FIMM136598	Saridegib		0	Smothened (Hh) inhib	M. Hedgehog inhibitor		3		0.9	3	0.9
FIMM136372	NVP-LGK974		0.5	PORCN inhibitor	X. Other		3		2.1	2.5	1.6
FIMM136391	WEHI-539		0	Bcl-XL inhibitor	G. Apoptotic modulator		0.2		2	0.2	2
FIMM100410	PF-3845		0	FAAH inhibitor	X. Other		0.2		0.1	0.2	0.1
FIMM100402	Tosedostat		19.1	Aminopeptidase inhibitor	L. Protease/proteasome inhibitor		10.6		7.3	-8.5	-11.8
FIMM136357	TH588		13.7	MTH1 inhibitor	H. Metabolic modifier		14.2		19	0.5	5.3
FIMM136615	Erastin		21.3	VDAC inhibitor, induces ferroptosis	H. Metabolic modifier		16.9		18.4	-4.4	-2.9
FIMM115470	CPI-613		0	pyruvate dehydrogenase, alpha-ketoglutarate dehydrogenase inhibitor	H. Metabolic modifier		0		0	0	0
FIMM136504	Omaveloxolone		20.2	Nrf2 activator	X. Other		20.4		18.5	0.2	-1.7
FIMM133792	CUDC-305		13.9	HSP90 inhibitor	K. HSP inhibitor		9.8		11.7	-4.1	-2.2
FIMM136502	AZD3965		9.8	MCT1 inhibitor	H. Metabolic modifier		8.6		10.5	-1.2	0.7
FIMM136426	BCI		17.1	Dusp6 inhibitor	X. Other		18.3		17.5	1.2	0.4
FIMM136488	A-1210477		4.6	MCL-1 inhibitor	G. Apoptotic modulator		10.8		7	6.2	2.4
FIMM136554	CPI-0610		7.1	BET family inhibitor	E. Differentiating/ epigenetic modifier		8.6		11	1.5	3.9
FIMM136400	Darapladib		1.3	lipoprotein-associated phospholipase A2 inhibitor	X. Other		0.4		1	-0.9	-0.3
FIMM003722	BIIB021		17.8	HSP90 inhibitor	K. HSP inhibitor		15.7		22.2	-2.1	4.4
FIMM100413	SB 743921		6.8	Mitotic inhibitor. Eg5/KSP inhibitor	I. Kinesin inhibitor		6.4		8.3	-0.4	1.5
FIMM136581	E7820		25.5	Integrin alpha2 expression inhibitor	X. Other		23.8		27.4	-1.7	1.9
FIMM136382	GSK923295		25.4	CENP-E inhibitor	I. Kinesin inhibitor		25.7		30.4	0.3	5
FIMM115474	AT-406		0	XIAP, cIAP1, cIAP2 inhibitor	G. Apoptotic modulator		0		0	0	0
FIMM136373	ONX-0914		17.8	LMP7 (immunoproteasome)	L. Protease/proteasome inhibitor		21.1		17.1	3.3	-0.7
FIMM133783	TRAM-34		0	intermediate-conductance Ca2+-activated K+ channel inh.	X. Other		0.5		0	0.5	0
FIMM100378	Galiellalactone		9.6	STAT3-DNA interaction inhibitor	X. Other		6.5		8.4	-3.1	-1.2
FIMM133812	Cilengitide		0	alphaVbeta3 integrin inhibitor	X. Other		0		0	0	0
FIMM136505	BRD7116		0	Leukemic stem cell inhibitor	X. Other		2.7		0	2.7	0
FIMM136582	JPH203		0	LAT1 inhibitor	X. Other		0.6		0.1	0.6	0.1
FIMM136616	RSL3		0.5	GPX4 inhibitor, induces ferroptosis	H. Metabolic modifier		0		0	-0.5	-0.5
FIMM115483	AVN944		25.8	IMPDH inhibitor	H. Metabolic modifier		26.7		28.9	0.9	3.1
FIMM100411	MK-0752		4.8	gamma-secretase/notch inhibitor	X. Other		0.6		0	-4.2	-4.8
FIMM136519	TIC10		7.1	ERK & AKT inhibitor, TRAIL inducer	X. Other		12.5		9.9	5.4	2.8
FIMM136568	VLX1570		25.3	proteasome deubiquitinase inhibitor	L. Protease/proteasome inhibitor		28.1		26.9	2.8	1.6

## Sheet: SK-N-AS
Suppl. Table S2: Drug combination screening in SK-N-AS cells
ID	DRUG_NAME	Mechanism/Targets		DMSO CURVE	DMSO DSS	SL-176 CURVE	SL-176 DSS	GSK2830371 CURVE	GSK2830371 DSS	SL-176 ΔDSS	GSK2830371 ΔDSS
FIMM000344	Vinorelbine	Mitotic inhibitor. Vinca alkaloid microtubule depolymerizer			34		33.8		34.4	-0.2	0.4
FIMM136403	Ixazomib	20S proteasome inhibitor			12.2		12.9		12.7	0.7	0.5
FIMM003635	Raltitrexed	DHFR/GARFT/thymidylate synthase inhibitor			1.9		2.5		2.2	0.6	0.3
FIMM023821	Ixabepilone	Mitotic inhibitor. Epothilone microtubule stabilizer.			5.3		4.4		5.6	-0.9	0.3
FIMM000262	Raloxifene	Selective estrogen receptor modulator			2.3		3.2		2.4	0.9	0.1
FIMM023794	Pentostatin	Antimetabolite; Purine analog			0		0		0	0	0
FIMM001000	Mercaptopurine	Antimetabolite			6.9		7.4		7.2	0.5	0.3
FIMM000822	Mitotane	Antineoplastic agent			0		0		0	0	0
FIMM000491	Paclitaxel	Mitotic inhibitor, taxane microtubule stabilizer			25.3		24.3		25.9	-1	0.6
FIMM000390	Thalidomide	Immunosuppressant			0		0		0	0	0
FIMM000833	Allopurinol	Xanthine oxidase inhibitor			0		0		0	0	0
FIMM136564	Trifluridine	Antimetabolite; Nucleoside analog			0.3		0.2		0	-0.1	-0.3
FIMM000983	Hydroxyurea	Antineoplastic agent			6.6		6.1		6.5	-0.5	-0.1
FIMM003787	Vorinostat	HDAC inhibitor			11		12.2		11.7	1.2	0.7
FIMM000304	Bicalutamide	Nonsteriodal antiandrogen			0		0		0.4	0	0.4
FIMM000519	Prednisolone	Glucocorticoid, immunomodulatory agent			0		0.1		0	0.1	0
FIMM003755	Everolimus	binds FKBP12, causes inhibition of mTORC1			8.8		6.3		8.2	-2.5	-0.6
FIMM100346	Carfilzomib	Proteasome inhibitor (20S subunit)			27.6		29.2		29.2	1.6	1.6
FIMM000287	Bortezomib	Proteasome inhibitor (26S subunit)			28.3		27.5		28.6	-0.8	0.3
FIMM000239	Auranofin	Antirheumatic agent			6.3		7		5.5	0.7	-0.8
FIMM003762	Nelarabine	Nucleoside analog, DNA, RNA synth inhibitor			0		0		0	0	0
FIMM000321	Clofarabine	Antimetabolite; Purine analog			14.6		13.1		14	-1.5	-0.6
FIMM136466	Amsacrine	DNA intercalation, Topo II inhibitor			6.7		5.9		6.4	-0.8	-0.3
FIMM000370	Vinblastine	Mitotic inhibitor. Vinca alkaloid microtubule depolymerizer			21.1		20.1		21.6	-1	0.5
FIMM000303	Anastrozole	Aromatase inhibitor			0		0		0	0	0
FIMM023804	Cladribine	Antimetabolite; Purine analog			3.1		2.5		3.6	-0.6	0.5
FIMM023797	Floxuridine	Antimetabolite; Analog of 5-fluorouracil			5.2		6.3		6.2	1.1	1
FIMM001062	Thioguanine	Antimetabolite; Purine analog			10.9		10.8		10.3	-0.1	-0.6
FIMM136553	Pirfenidone	Antifibrotic and anti-inflammatory			0		0		0	0	0
FIMM000257	Goserelin	Gonadotropin releasing hormone superagonist			0		0		0	0	0
FIMM000360	Aminoglutethimide	Anti-steroid, aromatase inhibitor			0		0		0	0	0
FIMM100368	Capecitabine	5-FU prodrug			0		0		0	0	0
FIMM023795	Sirolimus	binds FKBP12, causes inhibition of mTORC1			6		5.7		7.2	-0.3	1.2
FIMM133797	Pomalidomide	Immunomodulatory agent, anti-angiogenic			0		0		0	0	0
FIMM003745	Bimatoprost	Prostaglandin analog			0		0		0	0	0
FIMM003786	Temsirolimus	binds FKBP12, causes inhibition of mTORC1			11.3		10.8		11.6	-0.5	0.3
FIMM136469	Cabazitaxel	Taxane microtubule stabilizer, antimitotic			28.4		28.3		28.7	-0.1	0.3
FIMM136549	Eribulin	Mitotic inhibitor, microtubule depolymerizer.			30.3		29		30.2	-1.3	-0.1
FIMM000290	Letrozole	Aromatase inhibitor			0		0		0	0	0
FIMM003724	Decitabine	Nucleoside analog DNA methyl transferase inhibitor			0		0.1		0	0.1	0
FIMM001355	Epirubicin	Topoisomerase II inhibitor			7.8		5.8		8.3	-2	0.5
FIMM000439	Fluorouracil	Antimetabolite			3		3.4		3.7	0.4	0.7
FIMM000227	Dexamethasone	Glucocorticoid, immunomodulatory agent			0		0		0	0	0
FIMM000264	Plicamycin	RNA synthesis inhibitor			5.6		6.1		5.7	0.5	0.1
FIMM002374	SN-38	Active metabolite of irinotecan. Topoisomerase I inhibitor			24.6		25.4		27.7	0.8	3.1
FIMM023800	Dactinomycin	RNA and DNA synthesis inhibitor			26.3		26.6		27.2	0.3	0.9
FIMM023798	Gemcitabine	Antimetabolite; Nucleoside analog			17.5		16.1		17.6	-1.4	0.1
FIMM023825	Azacitidine	Nucleoside analog DNA methyl transferase inhibitor			5.7		5.1		5.1	-0.6	-0.6
FIMM000464	Imiquimod	Immunomodulatory agent, TLR7 agonist			0		0		0	0	0
FIMM000296	Bexarotene	Antineoplastic agent; retinoid specifically selective for retinoid X receptors			0		2.4		0.4	2.4	0.4
FIMM000484	Methylprednisolone	Glucocorticoid, immunomodulatory agent			0		0		0	0	0
FIMM000337	Vincristine	Mitotic inhibitor. Vinca alkaloid microtubule depolymerizer			20.9		21.1		19.7	0.2	-1.2
FIMM000560	Temozolomide	Alkylating agent			0		0		0	0	0
FIMM136480	Romidepsin	HDAC inhibitor			27.1		25.7		28.3	-1.4	1.2
FIMM000556	Topotecan	Topoisomerase I inhibitor. Camptothecin analog			10.7		11.1		13.6	0.4	2.9
FIMM023805	Mitomycin C	Antineoplastic anatibiotic; DNA crosslinker			1.2		0.2		0.7	-1	-0.5
FIMM000406	Cytarabine	Antimetabolite, interferes with DNA synthesis			13.2		11.4		16.2	-1.8	3
FIMM000249	Tretinoin	Retinoic acid receptor agonist			0		0.8		0.2	0.8	0.2
FIMM003790	Olaparib	PARP inhibitor			3.3		1.9		2.4	-1.4	-0.9
FIMM136590	Vinflunine	Mitotic inhibitor. Vinca alkaloid microtubule depolymerizer			7.8		7.4		7.8	-0.4	0
FIMM136573	Acitretin	Retinoid receptor agonist			1.2		0.8		1.9	-0.4	0.7
FIMM000406.FIMM000173	Cytarabine/Idarubicin				13		12		13.6	-1	0.6
FIMM001244	Tacrolimus	Binds FKBP12, causes inhibition of calcineurin			2.1		4		1.6	1.9	-0.5
FIMM003736	Rucaparib	PARP inhibitor			0		0.1		0	0.1	0
FIMM023831	Bleomycin	Glycopeptide antibiotic; causes DNA breaks			3.3		2.8		4	-0.5	0.7
FIMM003782	Lenalidomide	Immunomodulatory			0		0		0	0	0
FIMM109456	Enzalutamide	AR antagonist			0		0.1		0	0.1	0
FIMM100375	Volasertib	PLK1 inhibitor			18.7		20.2		20	1.5	1.3
FIMM003751	Trametinib	MEK1/2 inhibitor			22.6		22.4		22.9	-0.2	0.3
FIMM100415	Ibrutinib	Btk inhibitor			0		0		0	0	0
FIMM109461	Dabrafenib	B-Raf(V600E) inhibitor			1.1		0.8		0.8	-0.3	-0.3
FIMM133809	Lenvatinib	VEGFR inhibitor			0		0		0	0	0
FIMM000160	Gefitinib	EGFR inhibitor			1.9		2		2.7	0.1	0.8
FIMM100389	Nintedanib	VEGFR, PDGFR, FGFR inhibitor			4.8		7.6		7.6	2.8	2.8
FIMM133831	Ceritinib	ALK inhibitor			2.6		4.2		3.1	1.6	0.5
FIMM000183	Erlotinib	EGFR inhibitor			1.2		0.9		1.5	-0.3	0.3
FIMM003738	Tivozanib	VEGFR1, 2, 3, c-Kit, PDGFRB inhibitor			2.2		2.4		1.6	0.2	-0.6
FIMM003779	Saracatinib	Src, Abl inhibitor			4.8		4.4		4.5	-0.4	-0.3
FIMM003742	AZD1152-HQPA	Aurora B inhibitor			6.9		5.4		7.5	-1.5	0.6
FIMM003777	Fingolimod	S1PR antagonist			6.7		7.6		8.2	0.9	1.5
FIMM100376	Toremifene	selective estrogen receptor modulator			3.9		4.6		5.3	0.7	1.4
FIMM000060	Pilocarpine	Non-selective muscarinic receptor agonist			0		0.1		0	0.1	0
FIMM100377	Lasofoxifene	Selective estrogen receptor modulator			0		0.6		1.3	0.6	1.3
FIMM001376	Itraconazole	antifungal, hedgehog signaling inhibitor			0		1.5		1.7	1.5	1.7
FIMM003593	Exemestane	Aromatase inhibitor			0.4		0.8		0	0.4	-0.4
FIMM000620	Tamoxifen	Estrogen receptor antagonist			3.3		3.8		5.1	0.5	1.8
FIMM003752	Sonidegib	Smothened (Hh) inhib			0		1.2		0	1.2	0
FIMM100362	Midostaurin	Broad TK (FLT3, KIT, RET, JAK, EGFR...) inhibitor			12.7		9.5		10.7	-3.2	-2
FIMM000172	Imatinib	Abl, Kit, PDGFRB inhibitor			0.2		0.2		0.2	0	0
FIMM003778	Axitinib	VEGFR, PDGFR, KIT inhibitor			5.3		1.7		5.7	-3.6	0.4
FIMM136392	Cobimetinib	MEK1/2 inhibitor			18.9		19.2		19.4	0.3	0.5
FIMM136522	Ripasudil	ROCK inhibitor			0		0		0	0	0
FIMM003767	Vemurafenib	B-Raf(V600E) inhibitor			0		0		0	0	0
FIMM100364	Regorafenib	B-Raf, c-Kit, VEGFR2 inhibitor			6.8		8		7.3	1.2	0.5
FIMM000176	Vatalanib	VEGFR-1 & -2 inhibitor			0		0		0	0	0
FIMM003789	Enzastaurin	PKCbeta inhibitor			1.1		2.6		2.2	1.5	1.1
FIMM003793	Vismodegib	Smothened (Hh) inhibitor			0		0		0	0	0
FIMM000428	Finasteride	type II 5-alpha reductase inhibitor			0		0		0	0	0
FIMM000649	Methotrexate	Antimetabolite; Anti-folate agent			7.9		9.7		13.1	1.8	5.2
FIMM000617	Fulvestrant	Estrogen receptor antagonist			0		0		0	0	0
FIMM109447	Atorvastatin	HMG CoA reductase inhibitor			0		0.2		0	0.2	0
FIMM133813	Apatinib	VEGFR inhibitor			0		0		0	0	0
FIMM003775	Dasatinib	Abl, Src, Kit, EphR... Inhibitor			12.3		10.5		12.2	-1.8	-0.1
FIMM133778	Alectinib	ALK (incl gatekeeper mut) inhib			3.5		2.8		2.6	-0.7	-0.9
FIMM003713	Crizotinib	ALK, c-Met inhibitor			0		0.2		0.2	0.2	0.2
FIMM003716	Abiraterone	P450 17alpha-hydroxylase-17,20-lyase inhibitor			1.2		0.7		0	-0.5	-1.2
FIMM003711	Dovitinib	FGFR inhibitor			0.3		0.4		0	0.1	-0.3
FIMM003761	Alisertib	Aurora A inhibitor			13.7		11.1		13.5	-2.6	-0.2
FIMM000171	Anagrelide	PDE-3, PLA2 inhibitor			0		0		1.3	0	1.3
FIMM000298	Celecoxib	Selective COX-2 inhibitor			0		0		0	0	0
FIMM003710	Afatinib	EGFR inhibitor			0.1		0		0	-0.1	-0.1
FIMM003769	Vandetanib	VEGFR,EGFR, RET inhibitor			0		0		0.1	0	0.1
FIMM003784	Pazopanib	VEGFR inhibitor			0		0		0	0	0
FIMM133837	Hydroxyfasudil	ROCK, PKA, PKG, PRK inhibitor			0.2		0		0.1	-0.2	-0.1
FIMM100367	Ruboxistaurin	PKCbeta inhibitor			8.2		7.6		7.9	-0.6	-0.3
FIMM000773	Nilutamide	Nonsteroidal antiandrogen			0		0.6		0.2	0.6	0.2
FIMM000446	Flutamide	Nonsteroidal antiandrogen			0		0		0	0	0
FIMM000396	Clomifene	Selective estrogen receptor modulator			4.9		8		6.4	3.1	1.5
FIMM003750	Idelalisib	PI3K inhibitor, p110?-selective			0.1		0.1		0.2	0	0.1
FIMM003794	Sorafenib	B-Raf, FGFR-1, VEGFR-2 & -3, PDGFR-beta, KIT, and FLT3 inhib			0		0		0	0	0
FIMM003780	Bosutinib	Abl, Src inhibitor			9.3		8.9		9.4	-0.4	0.1
FIMM003763	Nilotinib	Abl inhibitor			3.8		3.7		0.2	-0.1	-3.6
FIMM136398	Osimertinib	EGFR(L858R/T790M) inhibitor			5		4		4.9	-1	-0.1
FIMM000274	Lapatinib	HER2, EGFR inhibitor			0		0		0	0	0
FIMM000926	Digoxin	Cardiac glycoside			15.1		14.3		17.5	-0.8	2.4
FIMM003708	Selumetinib	MEK1/2 inhibitor			21.8		21.1		20.9	-0.7	-0.9
FIMM003734	Cediranib	KDR/Flt/VEGFR inhibitor			0		0		0	0	0
FIMM003791	Masitinib	KIT inhibitor			4.2		4.1		3.8	-0.1	-0.4
FIMM000255	Simvastatin	HMG CoA reductase inhibitor			0.1		1.1		0.2	1	0.1
FIMM000143	Lovastatin	HMG-CoA reductase inhibitor			0		0		0	0	0
FIMM000618	Megestrol acetate	Progestogen			0		0		0	0	0
FIMM136566	Salinomycin	Ionophore			5.6		8.2		17.8	2.6	12.2
FIMM023828	Fludarabine	Antimetabolite; Purine analog			0.1		0		0	-0.1	-0.1
FIMM023814	Etoposide	Topoisomerase II inhibitor			5.8		4.6		6	-1.2	0.2
FIMM023808	Pemetrexed	Dihydrofolate reductase inhibitor			2.1		3.2		3.9	1.1	1.8
FIMM000914	Deferoxamine	Iron chelator			5		4		3.8	-1	-1.2
FIMM003569	Pravastatin	HMG CoA reductase inhibitor			0		0		0	0	0
FIMM023807	Cisplatin	Platinum-based antineoplastic agent			11.1		8.1		10.5	-3	-0.6
FIMM003732	Perifosine	AKT/PI3K inhibitor			0		0		0	0	0
FIMM100417	Fostamatinib	Syk inhibitor			0.5		0.9		0	0.4	-0.5
FIMM100386	Linifanib	VEGFR, PDGFR, CSF-1R, FLT3 inhibitor			0		0		0	0	0
FIMM109460	Dinaciclib	CDK inhibitor			19.8		19.9		20.8	0.1	1
FIMM136380	Pacritinib	FLT3/JAK2			10		9.9		9.5	-0.1	-0.5
FIMM136404	Losmapimod	p38MAPK inhibitor			0		1.1		0	1.1	0
FIMM136510	Gilteritinib	FLT3/AXL inhibitor			2.2		4		1.7	1.8	-0.5
FIMM100395	Cabozantinib	VEGFR2, Met, FLT3, Tie2, Kit and Ret inhibitor			0		0		0	0	0
FIMM003783	Panobinostat	HDAC inhibitor			18.9		17.8		18.7	-1.1	-0.2
FIMM100379	Omacetaxine	Protein synthesis inhib (80 S ribosome)			28.7		26.1		27.9	-2.6	-0.8
FIMM003715	Foretinib	MET, VEGFR2 inhibitor			2.9		1.6		3.4	-1.3	0.5
FIMM003797	Docetaxel	Mitotic inhibitor, taxane microtubule stabilizer			26.8		25.3		27	-1.5	0.2
FIMM100352	AZ 3146	Mps1 kinase (TTK) inhibitor			3.2		3.7		3	0.5	-0.2
FIMM023833	Quizartinib	FLT3 inhibitor			3.7		4.3		5	0.6	1.3
FIMM003756	Ruxolitinib	JAK1&2 inhibitor			0.2		0		0	-0.2	-0.2
FIMM133830	Abemaciclib	CDK4/6 inhibitor			7		7.9		7.9	0.9	0.9
FIMM003707	Navitoclax	Bcl-2/Bcl-xL inhibitor			0		2.1		0	2.1	0
FIMM003766	Plerixafor	CXCR4 antagonist			0		0		0	0	0
FIMM000170	Metformin	AMPK activator			0		0		0	0	0
FIMM000208	Miltefosine	Antimicrobial, inhibits PI3K/AKT			5.4		6.1		6.5	0.7	1.1
FIMM100387	Brivanib	VEGFR inhibitor			0		0		0	0	0
FIMM133810	Duvelisib	PI3K inhibitor			0		0		0	0	0
FIMM136415	Rociletinib	EGFR(L858R/T790M) inhibitor			6.6		7		7.4	0.4	0.8
FIMM136516	Peficitinb	JAK3-selective inhibitor			0		0.2		0	0.2	0
FIMM023820	Sunitinib	Broad TK inhibitor			2.8		1.5		2.6	-1.3	-0.2
FIMM115484	Venetoclax	Bcl-2-selective inhibitor			0		0		0	0	0
FIMM100396	AZD1480	JAK1/2, FGFR inhibitor			1		0.8		0.7	-0.2	-0.3
FIMM100399	Quisinostat	HDAC inhibitor			18.9		17.3		19	-1.6	0.1
FIMM115610	UNC0642	G9a/GLP inhibitor			6.6		5.4		5.4	-1.2	-1.2
FIMM023799	Teniposide	Topoisomerase II inhibitor			0		0		0	0	0
FIMM100372	Valproic acid	HDAC inhibitor			0		0		0	0	0
FIMM023809	Oxaliplatin	Platinum-based antineoplastic agent			5.7		3.5		6	-2.2	0.3
FIMM136399	BMS863233	Cdc7 inhibitor			0		0		0	0	0
FIMM003776	Tofacitinib	JAK3, JAK2(V617F) inhibitor			0.1		0		0.1	-0.1	0
FIMM100382	Neratinib	HER2, EGFR inhibitor			1.4		1.4		1.5	0	0.1
FIMM136591	Ensartinib	ALK inhibitor			1.8		3.4		1.8	1.6	0
FIMM109441	Momelotinib	JAK1 & 2 inhibitor			4.6		4.7		4.8	0.1	0.2
FIMM023811	Daunorubicin	Topoisomerase II inhibitor			9.1		8.1		9.3	-1	0.2
FIMM100371	Chloroquine	Antimalaria agent; chemo/radio sensitizer			7.4		7.1		8.5	-0.3	1.1
FIMM000528	Mepacrine	Unclear. PLA2 inhibitor. NF-kB inhibitor, p53 activator			13.2		13.9		13.1	0.7	-0.1
FIMM003705	Palbociclib	CDK4/6 inhibitor			10.8		9.3		10.7	-1.5	-0.1
FIMM109459	Dacomitinib	pan-HER inhibitor			1.4		0.9		0.9	-0.5	-0.5
FIMM136503	Decernotinib	JAK3 inhibitor			0		0		0	0	0
FIMM003744	Belinostat	HDAC inhibitor			20.6		18.8		21.6	-1.8	1
FIMM003781	Canertinib	pan-HER inhibitor			9.2		9		9.6	-0.2	0.4
FIMM000173	Idarubicin	Topoisomerase II inhibitor			9.4		9.4		10.2	0	0.8
FIMM000490	Mitoxantrone	Topoisomerase II inhibitor			7.4		7.1		7.3	-0.3	-0.1
FIMM023816	Arsenic(III) oxide	Thioredoxin reductase inhibitor; cytotoxic chemotherapeutic			0		0		0	0	0
FIMM023806	Carboplatin	Platinum-based antineoplastic agent			4.8		0.9		5.7	-3.9	0.9
FIMM109458	1-methyl-D-tryptophan	Indolamine 2,3-dioxygenase 1 and 2 inhibitor			0		0		0	0	0
FIMM136474	Pixantrone	topoisomerase II inhibitor			0.9		1.1		0.9	0.2	0
FIMM136377	Ribociclib	CDK4/6 inhibitor			6.9		5		6	-1.9	-0.9
FIMM003730	Ponatinib	Broad TK inhibitor			8		5.5		7.6	-2.5	-0.4
FIMM136495	Pexidartinib	KIT, CSF1R, FLT3 inhibitor			0.9		1.1		0.7	0.2	-0.2
FIMM136428	Taselisib	PI3K alpha, delta, (gamma) selective inhibitor			3.5		5.5		4.3	2	0.8
FIMM136599	Upadacitinib	JAK1-selective inhibitor			0		0		0	0	0
FIMM003741	AZD7762	Chk1 inhibitor			13.1		10.7		13	-2.4	-0.1
FIMM023818	Doxorubicin	Topoisomerase II inhibitor			8.1		5.8		7.9	-2.3	-0.2
FIMM003792	Pictilisib	PI3K inhibitor, pan-class I			9.5		8.4		9.8	-1.1	0.3
FIMM023819	Valrubicin	Topoisomerase II inhibitor			7.6		8.4		8.3	0.8	0.7
FIMM100407	Binimetinib	MEK1/2 inhibitor			14.2		12.3		13.5	-1.9	-0.7
FIMM100384	Rabusertib	Chk1 inhibitor			3.9		3.1		4.7	-0.8	0.8
FIMM133841	ENMD-2076	pan-Aurora, VEGFR inhibitor			11.7		11.2		11.9	-0.5	0.2
FIMM133843	PD0325901	MEK1/2 inhibitor			20.4		20.3		21.3	-0.1	0.9
FIMM133852	Capmatinib	MET inhibitor			0		0		0	0	0
FIMM133823	Golvatinib	MET, VEGFR2 inhibitor			0		0		0	0	0
FIMM133860	CEP-32496	BRAF inhibitor			3.8		3		5.1	-0.8	1.3
FIMM133886	Silmitasertib	CSNK2A1 inhibitor			5.3		6.3		6.3	1	1
FIMM136367	Encorafenib	B-Raf(V600E) inhibitor			0.9		1.4		0.8	0.5	-0.1
FIMM133787	Alpelisib	PI3Kalpha selective inhibitor			1.5		1.8		1.5	0.3	0
FIMM003733	Motesanib	VEGFR, PDGFR, Ret, Kit inhibitor			0		0.1		0	0.1	0
FIMM136406	OTS167	MELK inhibitor			16.1		16		16.2	-0.1	0.1
FIMM003739	AZD1775	Wee1 inhibitor			19.9		19.7		19.6	-0.2	-0.3
FIMM136551	Brigatinib	ALK inhibitor, including gatekeeper mutant ALK			3.7		4.6		3.4	0.9	-0.3
FIMM003719	SNS-032	CDK inhibitor			20.3		19.1		19.7	-1.2	-0.6
FIMM100347	Gandotinib	JAK2 inhibitor			5.6		5.7		5.9	0.1	0.3
FIMM115469	Vistusertib	mTOR inhibitor, ATP-competitive			16.2		14.6		16.7	-1.6	0.5
FIMM133794	Fedratinib	JAK2-selective inhibitor			7		6.7		8	-0.3	1
FIMM133808	Milciclib	CDK2 inhibitor			14		13.6		15.3	-0.4	1.3
FIMM002337	BI 2536	PLK1 inhibitor			23.3		23.7		24.6	0.4	1.3
FIMM136521	Radotinib	ABL, PDGFR inhibitor			2		3		1.6	1	-0.4
FIMM109463	Ralimetinib	p38MAPK inhibitor			1.8		4.8		2.9	3	1.1
FIMM100380	NVP-RAF265	"C-Raf" inhibitor, unclear MoA			3.6		5.4		4.1	1.8	0.5
FIMM133825	Sapitinib	Pan-HER inhibitor			0		0		0	0	0
FIMM133828	NVP-BGT226	PI3K/mTOR inhibitor			19.3		18.2		19.5	-1.1	0.2
FIMM133890	Talmapimod	p38MAPK alpha selective inhibitor			0		0		0	0	0
FIMM136381	Tanzisertib	JNK inhibitor			0		0.2		0.7	0.2	0.7
FIMM133788	Baricitinib	JAK inhibitor			0		0		0	0	0
FIMM136402	Entospletinib	SYK inhibitor			1.7		2.4		2.3	0.7	0.6
FIMM003725	Alvocidib	CDK inhibitor			17.3		19.1		19.2	1.8	1.9
FIMM003772	Linsitinib	IGF1R, IR inhibitor			2.8		4.2		1.6	1.4	-1.2
FIMM003795	Seliciclib	CDK2/7/9 inhibitor			1.8		2.4		0.6	0.6	-1.2
FIMM115486	Ipatasertib	AKT inhibitor			2.7		2		2.5	-0.7	-0.2
FIMM133815	Amuvatinib	Broad spectrum TK inhib			3		2.5		4.2	-0.5	1.2
FIMM133805	Tideglusib	GSK3 inhibitor			0		0		0	0	0
FIMM100391	AZD4547	FGFR inhibitor			0		0		0	0	0
FIMM133798	Bafetinib	Abl, Lyn inhibitor			0.3		0.9		1	0.6	0.7
FIMM133829	BMS-777607	Met, Axl, Ron and Tyro3 inhibitor			0		0		0	0	0
FIMM133822	Varlitinib	EGFR HER2 inhibitor			3.3		3.4		3.2	0.1	-0.1
FIMM136527	TGR-1202	PI3Kdelta inhibitor			0		0		0	0	0
FIMM100388	Buparlisib	PI3K inhibitor, pan-class I			13		12.1		14	-0.9	1
FIMM003749	BMS-754807	IGF1R inhibitor			12.5		13.4		14.2	0.9	1.7
FIMM100398	Sonolisib	PI3K inhibitor, pan-class I. Irreversible			0.2		0		0	-0.2	-0.2
FIMM003785	Tandutinib	FLT3, PDGFR, KIT inhibitor			0		0		0	0	0
FIMM100355	Sotrastaurin	PKC inhibitor			0.8		2.1		0.8	1.3	0
FIMM133835	Tesevatinib	EGFR, ERBB2, VEGFR, EPHB4			0.9		2.9		1.5	2	0.6
FIMM133821	Tozasertib	pan-Aurora inhibitor			12.8		11.1		13.2	-1.7	0.4
FIMM100366	UCN-01	PKCbeta, PDK1, Chk, Cdk2 inhibitor			26.2		26.6		26.4	0.4	0.2
FIMM133834	Neflamapimod	p38MAPK inhibitor			0		0.5		0.1	0.5	0.1
FIMM003714	Danusertib	Aurora, Ret, TrkA, FGFR-1 inhibitor			13		11.5		14.9	-1.5	1.9
FIMM023832	Dactolisib	mTOR/(PI3K) inhibitor			16.8		16.6		16.7	-0.2	-0.1
FIMM133811	Icotinib	EGFR inhibitor			0.2		0.5		0.1	0.3	-0.1
FIMM100385	Galunisertib	TGF-B/Smad inhibitor			0		0		0	0	0
FIMM133844	PH-797804	p38MAPK inhibitor			0		0		0	0	0
FIMM133857	Gedatolisib	PI3K/mTOR inhibitor			10.3		10.1		10.4	-0.2	0.1
FIMM133846	TG100-115	PI3K gamma/delta inhibitor			0		0		0	0	0
FIMM133819	Telatinib	VEGFR, KIT, PDGFR inhibitor			0		0		0	0	0
FIMM133889	GDC-0623	MEK1/2 inhibitor			7.1		6.4		6.6	-0.7	-0.5
FIMM136563	Acalabrutinib	BTK inhibitor			0		0		0	0	0
FIMM003706	AT9283	Aurora A & B, Jak2, Flt, Abl inhibitor			5		4.6		6.2	-0.4	1.2
FIMM133824	Copanlisib	PI3K alpha, delta selective inhibitor			8.2		8.4		7.6	0.2	-0.6
FIMM133820	Triciribine	AKT inhibitor			15.3		15		15.6	-0.3	0.3
FIMM109464	Crenolanib	PDGFRA and PDGFRB inhibitor			6.7		7		5.4	0.3	-1.3
FIMM133791	AZD-5363	AKT inhibitor			3.2		2.2		1.5	-1	-1.7
FIMM003760	MK-2206	AKT inhibitor			2.9		0.9		2.1	-2	-0.8
FIMM100373	Tivantinib	MET inhibitor			9		8.2		8.4	-0.8	-0.6
FIMM136584	PF06650833	IRAK4 inhibitor			1.8		3.2		1.7	1.4	-0.1
FIMM109442	Sapanisertib	mTOR inhibitor			15		14.3		15.8	-0.7	0.8
FIMM133777	ASP3026	ALK inhibitor			6.3		5.9		7	-0.4	0.7
FIMM003740	PF-00477736	Chk1 inhibitor			16.6		15.6		16.8	-1	0.2
FIMM133803	LY-2874455	FGFR inhibitor			4.8		5.1		5.7	0.3	0.9
FIMM133887	Mubritinib	HER2 inhibitor			4.2		2.2		3	-2	-1.2
FIMM133870	AZD-6482	PI3Kbeta-selective inhibitor			0		0		0.2	0	0.2
FIMM133854	Palomid-529	AKT, MTOR, PI3K inhibitor			2.2		3.1		1.9	0.9	-0.3
FIMM133878	NVP-AEW541	IGF1R inhibitor			7.6		7.6		8.2	0	0.6
FIMM133885	AZD-5438	CDK1,2,9 inhibitor			5.6		6.9		6.8	1.3	1.2
FIMM003743	AZD8055	mTOR inhibitor			22.1		20.9		22.5	-1.2	0.4
FIMM003747	Bryostatin 1	PKC activator			0		0		0	0	0
FIMM136414	CEP-37440	ALK inhibitor			9.7		9.4		9.2	-0.3	-0.5
FIMM136500	Prexasertib	Chk1 inhibitor			27.8		28.4		27.5	0.6	-0.3
FIMM136448	Afuresertib	AKT1-selective inhibitor			0.6		0.4		0.3	-0.2	-0.3
FIMM136450	PF-06463922	ALK, ROS1 inhibitor			0		0		0	0	0
FIMM136533	LY3023414	PI3K/mTOR/DNA-PK inhibitor			12.3		11.6		12.8	-0.7	0.5
FIMM136518	AMG319	PI3Kdelta inhibitor			0		0		0	0	0
FIMM136592	GSK2256098	FAK inhibitor			0		0		0	0	0
FIMM136595	Larotrectinib	TRK inhibitor			0		0		0	0	0
FIMM136472	KD025	ROCK2 inhibitor			10.9		12.4		10.9	1.5	0
FIMM133795	PF-03758309	PAK inhibitor			22.3		22.4		21.8	0.1	-0.5
FIMM115473	GSK2636771	PI3K beta selective inhibitor			0		0		0	0	0
FIMM100408	Tamatinib	Syk inhibitor			3.3		1.5		3.1	-1.8	-0.2
FIMM133850	GSK-1070916	AURb, AURc inhibitor			5.6		3.5		5	-2.1	-0.6
FIMM133855	PF-00562271	FAK inhibitor			8.9		9.5		9	0.6	0.1
FIMM133880	AZD-1080	GSK3 inhibitor			0		0		0	0	0
FIMM133876	GSK-690693	AKT, PKA, PKC inhibitor			1.1		0.3		0.2	-0.8	-0.9
FIMM003773	Tepotinib	c-Met inhibitor			0.2		0		0	-0.2	-0.2
FIMM136394	BGB324	Axl inhibitor			5.6		5.4		5.5	-0.2	-0.1
FIMM136493	Ulixertinib	ERK inhibitor			16.3		16.5		16.4	0.2	0.1
FIMM136475	Poziotinib	pan-HER inhibitor			0		0		0	0	0
FIMM136539	Glesatinib	MET, AXL, TIE, VEGFR, RON inhibitor			1.1		0.9		0.6	-0.2	-0.5
FIMM136565	AZD3759	EGFR inhibitor, BBB penetrable			0		0		0	0	0
FIMM136593	GDC-0853	BTK inhibitor			0		0		0	0	0
FIMM136586	Amcasertib	Cancer stem cell kinase inhibitor			7.5		10.9		9.3	3.4	1.8
FIMM133806	SGI-1776	PIM kinase inhibitor			7.6		6.7		6.9	-0.9	-0.7
FIMM133849	Tucatinib	HER2 inhibitor			0		0		0	0	0
FIMM133882	MK-8776	CHEK1 inhibitor			3.3		3.7		4.5	0.4	1.2
FIMM136436	Uprosertib	AKT inhibitor			0		0		0	0	0
FIMM109440	Infigratinib	FGFR inhibitor			0		0		0	0	0
FIMM003746	Doramapimod	p38MAPK inhibitor			2.1		2.4		1.8	0.3	-0.3
FIMM136532	Entrectinib	TRK, ROS1, ALK inhibitor			1.5		0.4		1.8	-1.1	0.3
FIMM136556	Serabelisib	PI3Kalpha selective inhibitor			5.2		4.1		4.9	-1.1	-0.3
FIMM115485	BMS-911543	JAK2 inhibitor			1.9		0.4		1	-1.5	-0.9
FIMM133877	OSU-03012	PDPK1 inhibitor			0		0		0	0	0
FIMM133827	AT7519	CDK1, 2, 4, 6 and 9 inhibitor			14.8		15.4		15.3	0.6	0.5
FIMM133851	GSK-461364	PLK1 inhibitor			33.6		34.5		34.6	0.9	1
FIMM136393	AZD1208	PIM1, 2, 3 kinase inhibitor			0.9		0.1		1.3	-0.8	0.4
FIMM136473	Merestinib	Met inhibitor			0		0		0	0	0
FIMM136477	Spebrutinib	BTK inhibitor			1.3		0.4		1.4	-0.9	0.1
FIMM136559	Olmutinib	EGFR(L858R/T790M) inhibitor			0.1		0.4		0	0.3	-0.1
FIMM136552	Selonsertib	ASK1 inhibitor			0		0		0	0	0
FIMM100416	TAK-901	Aurora, Src family, JAK3, RTK inhibitor			9.1		7.5		8.9	-1.6	-0.2
FIMM133888	AZD-8186	PI3Kbeta inhibitor			0		0.2		0	0.2	0
FIMM133859	TAK-285	HER2 inhibitor			0		0.3		0.1	0.3	0.1
FIMM133838	Lucitanib	FGFR1, VEGFR inhibitor			1.3		1		0.7	-0.3	-0.6
FIMM136383	Bentamapimod	JNK inhibitor			3.4		3.1		3.3	-0.3	-0.1
FIMM136440	Filgotinib	JAK1-selective inhibitor			3.7		2.3		2.9	-1.4	-0.8
FIMM109468	ZSTK474	PI3K gamma selective inhibitor			10.7		10		10.2	-0.7	-0.5
FIMM136437	AT13148	p70S6K, PKA, ROCK (AKT) inhibitor			3.5		3.9		1.9	0.4	-1.6
FIMM100414	Omipalisib	PI3K/mTOR inhibitor			16		15.6		15.5	-0.4	-0.5
FIMM136520	ABC294640	Sphingosine kinase 2 inhibitor			4.4		6		5.5	1.6	1.1
FIMM136523	CC-223	mTOR inhibitor			6.2		5.2		6.5	-1	0.3
FIMM136594	Erdafitinib	FGFR inhibitor			0		0		0	0	0
FIMM136578	AMG-337	Met inhibitor			0		0		0	0	0
FIMM136379	VE-821	ATR inihibitor			0.2		0		2.6	-0.2	2.4
FIMM109465	PF-4800567	CK1epsilon inhibitor			0		0		0	0	0
FIMM133816	SCH772984	ERK1 & 2 inhibitor			22.9		22.5		23.6	-0.4	0.7
FIMM136413	AMG-925	FLT-3, CDK4 inhibitor			5.1		4.4		5.4	-0.7	0.3
FIMM136429	GSK2656157	PERK inhibitor			0.4		0.1		0	-0.3	-0.4
FIMM136509	CCT196969	pan-RAF/Src inhibitor			6.9		6.8		7.2	-0.1	0.3
FIMM133899	KU-60019	ATM inhibitor			2.5		2.8		3.5	0.3	1
FIMM136596	Senexin B	CDK8/19 inhibitor			0.2		0		0.5	-0.2	0.3
FIMM136389	Tasquinimod	S100A9 inhibitor, immunomodulatory, anti-angiogenic			0		0		0	0	0
FIMM136530	ODM-201	AR antagonist			0.9		0.9		1.1	0	0.2
FIMM003758	Indibulin	Mitoric inhibitor. Microtubule depolymerizer			22.6		21.3		21.3	-1.3	-1.3
FIMM136536	Resiquimod	TLR7/TLR8 agonist			0		0		0.8	0	0.8
FIMM136577	Vesatolimod	TLR7 agonist			0		0		0	0	0
FIMM136452	TEW-7197	TGF-? receptor ALK4/ALK5 inhibitor			0		0		0	0	0
FIMM136548	Asciminib	Allosteric ABL inhibitor, blocks myristoyl binding			0		0		0	0	0
FIMM136524	CC-115	mTOR/DNA-PK inhibitor			8.6		8.8		9.2	0.2	0.6
FIMM136561	Altiratinib	MET/Tie-2 inhibitor			5.3		4.3		4.6	-1	-0.7
FIMM136494	LY3009120	pan-RAF inhibitor			18.8		17.5		17.7	-1.3	-1.1
FIMM109444	TGX-221	PI3K beta selective inhibitor			0.3		0.4		0.7	0.1	0.4
FIMM133897	PHA 408	IKK-2 inhibitor			4.8		6.7		6.1	1.9	1.3
FIMM136470	Ravoxertinib	ERK inhibitor			11		11.5		10.2	0.5	-0.8
FIMM133793	Oprozomib	proteasome (20 S) inhibitor			20.5		23.7		22	3.2	1.5
FIMM109467	PF-670462	CK1epsilon and CK1delta inhibitor			0.2		0.1		1.2	-0.1	1
FIMM136401	GNE-0877	LRRK2 inhibitor			0		0		0	0	0
FIMM136409	UNC2881	MER inhibitor			1.1		1.9		1.6	0.8	0.5
FIMM133799	Orteronel	CYP17A1, androgen synth inhib.			0		0		0	0	0
FIMM100397	Ridaforolimus	binds FKBP12, causes inhibition of mTORC1			9.8		9.3		11.3	-0.5	1.5
FIMM136535	Resatorvid	TLR4 inhibitor			0		0		0	0	0
FIMM115614	8-chloro-adenosine	Nucleoside analog, RNA synthesis inhibitor			15.2		16		16.4	0.8	1.2
FIMM136365	VGX-1027	Nitric oxide-donating immunomodulator			0		0		0	0	0
FIMM136526	RO5126766	dual RAF/MEK inhibitor			4		4.1		4.6	0.1	0.6
FIMM136534	Tirabrutinib	BTK inhibitor			0		0		0	0	0
FIMM136588	PIM-447	PIM1, 2, 3 kinase inhibitor			4.2		2.9		4.5	-1.3	0.3
FIMM136562	AZD0156	ATM inihibitor			1		0.2		0.3	-0.8	-0.7
FIMM133789	BX-912	PDK1 inhib			7.7		7.6		8.8	-0.1	1.1
FIMM133796	GSK-2334470	PDK1 inhibitor			3.7		3.4		5.1	-0.3	1.4
FIMM136397	AZD7545	PDHK inhibitor			0		0		0	0	0
FIMM136525	OTS-964	TOPK inhibitor			16.8		17.9		18.3	1.1	1.5
FIMM136517	DEL-22379	ERK dimerization inhibitor			7.6		9		7.6	1.4	0
FIMM136438	Cerdulatinib	JAK, SYK inhibitor			1.5		0.3		1	-1.2	-0.5
FIMM133804	Apalutamide	AR antagonist			0		0		0	0	0
FIMM115615	8-amino-adenosine	Nucleoside analog, RNA synthesis inhibitor			25.8		25.1		25.6	-0.7	-0.2
FIMM136571	LY-2584702	p70S6K inhibitor			0		0		0	0	0
FIMM136370	MK-8745	Aurora A inhibitor			8		6.5		7.7	-1.5	-0.3
FIMM115479	GSK269962	ROCK1 and ROCK2 inhibitor			2.7		2.8		2.1	0.1	-0.6
FIMM136417	GNE-7915	LRRK2 inhibitor			0		0		0	0	0
FIMM136385	Aldoxorubicin	Topoisomerase II inhibitor, Albumin binding			8.1		7		8.5	-1.1	0.4
FIMM136501	Epacadostat	IDO inhibitor			0.5		0		0.3	-0.5	-0.2
FIMM136371	GDC-0919	IDO inhibitor			1.1		0.2		1.6	-0.9	0.5
FIMM136529	AZD6738	ATR inihibitor			15.3		14		14.1	-1.3	-1.2
FIMM136540	Sitravatinib	RET, TRK, PDGFR, VEGFR, KIT, DDR... inhibitor			1		1		1.1	0	0.1
FIMM100403	PF-04708671	p70S6K inhibitor			0.1		2.5		0	2.4	-0.1
FIMM115482	GSK650394	SGK1 & 2 inhibitor			1.6		0.8		2.6	-0.8	1
FIMM136416	FRAX486	PAK1, 2, 3 inhibitor			3.5		4.2		5.5	0.7	2
FIMM136506	A-419259	HCK and other SRC family kinase inhibitor			10.7		10.6		12	-0.1	1.3
FIMM136538	THZ2	CDK7 inhibitor			24.8		23.4		25.9	-1.4	1.1
FIMM136574	NVP-BHG712	EphB4 inhibitor			8.2		7.8		8.4	-0.4	0.2
FIMM003720	ABT-751	Mitotic inhibitor. Colchicine site binding microtubule depolymerizer.			16.2		16.2		17.2	0	1
FIMM136490	VS-4718	FAK inhibitor			10.1		11.4		11.1	1.3	1
FIMM136537	Motolimod	TLR8 agonist			2.4		2.7		3.6	0.3	1.2
FIMM136585	CC122	IMiD immunomodulator			0		0		0.1	0	0.1
FIMM109453	4-hydroxytamoxifen	Selective estrogen receptor modulator			7		7.7		7.8	0.7	0.8
FIMM136547	BGB-283	Raf inhibitor			8.3		7.7		8.4	-0.6	0.1
FIMM136583	GDC-0084	PI3K/mTOR inhibitor			14		17.8		14.7	3.8	0.7
FIMM133898	PS-1145	IKK-2 inhibitor			0.1		0.4		0.4	0.3	0.3
FIMM136376	AZ191	DYRK1A inhibitor			5.2		4.9		6.5	-0.3	1.3
FIMM115471	Roxadustat	HIF prolyl hydroxylase inhibitor			0		0		0	0	0
FIMM136587	Eltanexor	XPO1/CRM1 inhibitor			20.9		22.1		21.6	1.2	0.7
FIMM133776	Rocilinostat	HDAC-6 selective inhibitor			8.8		7.6		8.2	-1.2	-0.6
FIMM136458	BAY 87-2243	HIF1alpha inhibitor			20.3		17.4		22	-2.9	1.7
FIMM136597	BAY-1436032	IDH1 R132H/R132C inhibitor			0		0		0	0	0
FIMM109449	StemRegenin 1	AHR antagonist, stem cell regenerating			1		1.6		0.8	0.6	-0.2
FIMM115613	C646	p300/CREB-binding protein (CBP) inhibitor			2.5		3.2		1.1	0.7	-1.4
FIMM133905	SGC-CBP30	CREBBP/EP300 bromodomain inhibitor			3.5		3.8		3.9	0.3	0.4
FIMM115607	GSK-J4	JMJD3 (histone demethylase) inhibitor			3.4		9.1		3.4	5.7	0
FIMM115612	UNC0638	G9a/GLP inhibitor			5.4		6.9		6.5	1.5	1.1
FIMM136497	EPZ015666	PRMT5 inhibitor			0.1		0.4		0	0.3	-0.1
FIMM136512	dBET1	BET-targeting PROTAC			1.2		2		2.3	0.8	1.1
FIMM109451	PFI-1	BET family inhibitor			6.1		6.7		5.1	0.6	-1
FIMM136388	Talazoparib	PARP1/2 inhibitor			3.1		1.5		1.6	-1.6	-1.5
FIMM133786	Lonafarnib	Farnesyl transferase inhibitor			11.4		13.3		11.3	1.9	-0.1
FIMM100383	Mocetinostat	HDAC inhibitor (HDAC1 & 2-selective)			12.1		12.2		12	0.1	-0.1
FIMM133891	Birinapant	IAPs, SMAC mimetic			0		0.5		0	0.5	0
FIMM136369	CUDC-907	HDAC1/2/3/10, PI3Kalpha inhibitor			37.8		37		37.8	-0.8	0
FIMM001823	AT 101	Bcl-2 family inhibitor			16.5		17.2		15.8	0.7	-0.7
FIMM136465	Givinostat	HDAC inhibitor			8.8		8.1		8.4	-0.7	-0.4
FIMM003709	Veliparib	PARP inhibitor			0		0		0	0	0
FIMM136580	ML390	DHODH inhibitor			0.4		0.1		0	-0.3	-0.4
FIMM136579	Vidofludimus	DHODH inhibitor			0.9		1.2		1.2	0.3	0.3
FIMM136491	GSK2879552	LSD1 inhibitor			0		0		0	0	0
FIMM100365	XAV-939	Tankyrase-1 and -2			0		0		0	0	0
FIMM133862	IOX-1	2-Oxoglutarate Oxygenase Inhibitor			2.2		3.1		2.1	0.9	-0.1
FIMM115608	UNC1215	L3MBTL3 inhibitor			0		0		0	0	0
FIMM136467	PCI-34051	HDAC8 inhibitor			2.7		4.7		3.8	2	1.1
FIMM133904	GSK2801	BAZ2B/A bromodomain inhibitor			0		0		0	0	0
FIMM136569	A-366	G9a/GLP inhibitor			4.9		6.3		5.4	1.4	0.5
FIMM136384	Idasanutlin	p53-MDM2 inhibitor			0		3.1		0.2	3.1	0.2
FIMM003771	Sepantronium bromide	Survivin inhibitor			37.2		36.7		37	-0.5	-0.2
FIMM133902	Selinexor	XPO1/CRM1 inhibitor			18.9		18.9		19.1	0	0.2
FIMM136390	Resminostat	HDAC1, 3, 6 inhibitor			12.8		11.2		12.5	-1.6	-0.3
FIMM136412	AMG-232	MDM2 inhibitor			0		0		0	0	0
FIMM136366	Birabresib	BET family inhibitor			8.6		9.4		9.9	0.8	1.3
FIMM133896	Pinometostat	DOT1L inhibitor			0		0		0	0	0
FIMM109462	I-BET151	BET family inhibitor			6.9		7.5		8.7	0.6	1.8
FIMM115606	IOX-2	PHD2 inhibitor			0		0		0	0	0
FIMM100374	Niraparib	PARP inhibitor			0.2		1.4		0.4	1.2	0.2
FIMM136449	UM729	Enhancer of aryl hydrocarbon receptor (AhR) antagonists			0.1		1.6		2.2	1.5	2.1
FIMM115611	GSK343	EZH2 inhibitor			0		0		0	0	0
FIMM115478	Lomeguatrib	O6-methylguanine-DNA methyltransferase inhibitor			0		0		0	0	0
FIMM136508	Enasidenib	IDH2-R140Q inhibitor			0.4		0.8		0.3	0.4	-0.1
FIMM133785	AR-42	HDAC inhibitor			16.9		15.8		16.3	-1.1	-0.6
FIMM136567	Mivebresib	BET family inhibitor			19.6		19.9		20.3	0.3	0.7
FIMM115609	SGC0946	DOT1L inhibitor			1		0.8		0	-0.2	-1
FIMM109445	Tubacin	HDAC6 inhibitor			5.1		4.4		4.6	-0.7	-0.5
FIMM136589	EPZ031686	SMYD3 inhibitor			0		0		0	0	0
FIMM003728	Tipifarnib	Farnesyltransferase inhibitor			7.9		7.2		7.7	-0.7	-0.2
FIMM003788	Entinostat	HDAC inhibitor			9.4		8.5		8.8	-0.9	-0.6
FIMM133892	NVP-LCL161	IAPs, SMAC mimetic			4.4		3.2		3	-1.2	-1.4
FIMM136576	Tucidinostat	HDAC1/2/3/10 inhibitor			8.8		7.1		8.6	-1.7	-0.2
FIMM136419	Molibresib	BET family inhibitor			6.4		6.6		6.9	0.2	0.5
FIMM109446	Tubastatin A	HDAC6 inhibitor			3.5		2.2		3.3	-1.3	-0.2
FIMM133802	EPZ-5687	EZH2 inhibitor			0		0		0	0	0
FIMM136374	RGFP966	HDAC3 inhibitor			4		3.9		3.6	-0.1	-0.4
FIMM136407	PTC-209	BMI-1 inhibitor			5.7		5.2		6.2	-0.5	0.5
FIMM003748	Tacedinaline	HDAC inhibitor			0.1		0		0	-0.1	-0.1
FIMM100418	JQ1	BET family inhibitor			12.7		11.6		12.2	-1.1	-0.5
FIMM136555	CPI-360	EZH2 inhibitor			0		0		0	0	0
FIMM136511	ARV-825	BET-targeting PROTAC			5.4		5.4		5.7	0	0.3
FIMM133784	Pracinostat	HDAC inhibitor			17.5		17		17.5	-0.5	0
FIMM133893	Tazemetostat	EZH2 inhibitor			0		0		0	0	0
FIMM136481	Abexinostat	HDAC1-selective inhibitor			17.3		17.6		18.9	0.3	1.6
FIMM136515	Ivosidenib	IDH1 R132H/R132C inhibitor			0		0.1		0	0.1	0
FIMM136572	Taladegib	Smothened (Hh) inhib			0		0		0	0	0
FIMM100345	APR-246	p53 activator, thioredoxin reductase 1 inhibitor			0		0		0	0	0
FIMM136368	URB597	FAAH inhibitor			0		0		0	0	0
FIMM136498	SAR405838	MDM2 inhibitor			0		0.7		0.2	0.7	0.2
FIMM136531	NVP-CGM097	p53-MDM2 inhibitor			4.8		6.4		6.2	1.6	1.4
FIMM100392	VER 155008	HSP70 inhibitor			7.2		8.1		7.7	0.9	0.5
FIMM136375	NMS-873	p97/VCP inhibitor			13.2		10.3		9.8	-2.9	-3.4
FIMM136427	MST-312	Telomerase inhibitor			17		19.6		16.9	2.6	-0.1
FIMM136453	Sabutoclax	pan-Bcl-2 family inhibitor			21.3		22.1		26	0.8	4.7
FIMM136418	GSK2830371	Wip1 inhibitor			0.9		0.4		0.1	-0.5	-0.8
FIMM136514	A-1155463	BCL-XL inhibitor			1.4		1.1		2.5	-0.3	1.1
FIMM136557	NVP-SHP099	SHP2 inhibitor			0.3		1.3		0	1	-0.3
FIMM136600	S-63845	MCL-1 inhibitor			1.9		3.3		2.1	1.4	0.2
FIMM133782	Ganetespib	HSP90 inhibitor			19.2		24.1		18.5	4.9	-0.7
FIMM133807	Rigosertib	Ras-Raf interaction inhibitor, contaminated by microtubile depolymerizer...			23		27.4		26.2	4.4	3.2
FIMM109448	Varespladib	Secretory phospholipase A2 inhibitor			0		1		0	1	0
FIMM003764	Luminespib	HSP90 inhibitor			22.3		26.3		23	4	0.7
FIMM136386	Filanesib	KSP/Eg5 inhibitor			22.2		23.5		22.2	1.3	0
FIMM136434	Onalespib	HSP90 inhibitor			12.5		15.2		12.7	2.7	0.2
FIMM136528	Litronesib	Eg5 inhibitor			22.6		22.2		24.1	-0.4	1.5
FIMM003737	Tarenflurbil	Gamma-secretase inhibitor			0		3.6		0	3.6	0
FIMM000416	Disulfiram(+CuCl2)	alcohol dehydrogenase inhibitor			0.7		0		1.9	-0.7	1.2
FIMM115472	Pevonedistat	NAE inhibitor			7.4		8.6		9.5	1.2	2.1
FIMM136478	Verdinexor	XPO1/CRM1 inhibitor			7.9		8		6.1	0.1	-1.8
FIMM115468	PAC-1	procaspase-3 activator			1.4		2.4		1.9	1	0.5
FIMM136405	ML323	USP1-UAF1 inhibitor			0.1		0		0	-0.1	-0.1
FIMM136456	SH-4-54	STAT3 inhibitor			6.3		6.9		5.7	0.6	-0.6
FIMM136513	A-1331852	Bcl-XL inhibitor			0		0		0	0	0
FIMM136575	Necrostatin 2	Necroptosis inhibitor			0		0		0	0	0
FIMM136430	TAK-530	pan-RAF inhibitor			0		0.4		0	0.4	0
FIMM136496	Marimastat	MMP-9, MMP-1, MMP-2, MMP-14, MMP-7 inhibitor			0.4		0		0.6	-0.4	0.2
FIMM136507	Napabucasin	CSC inhibitor, STAT3 mediated			17.3		16.7		17.6	-0.6	0.3
FIMM100393	Daporinad	NAMPT inhibitor			30		28.6		30.6	-1.4	0.6
FIMM136378	Triapine	ribonucleotide reductase inhibitor			1.4		2		1.1	0.6	-0.3
FIMM136431	Glasdegib	Smo inhibitor			0		0		0	0	0
FIMM136598	Saridegib	Smothened (Hh) inhib			0		0.1		0	0.1	0
FIMM136372	NVP-LGK974	PORCN inhibitor			0		0		0	0	0
FIMM136391	WEHI-539	Bcl-XL inhibitor			0		0.6		0	0.6	0
FIMM100410	PF-3845	FAAH inhibitor			1.4		1.2		0.2	-0.2	-1.2
FIMM100402	Tosedostat	Aminopeptidase inhibitor			4.3		6.3		2.7	2	-1.6
FIMM136357	TH588	MTH1 inhibitor			10.5		9.5		9.7	-1	-0.8
FIMM136615	Erastin	VDAC inhibitor, induces ferroptosis			13.3		11		13.7	-2.3	0.4
FIMM115470	CPI-613	pyruvate dehydrogenase, alpha-ketoglutarate dehydrogenase inhibitor			0		0		0	0	0
FIMM136504	Omaveloxolone	Nrf2 activator			17.5		19.3		18.3	1.8	0.8
FIMM133792	CUDC-305	HSP90 inhibitor			12.3		12.6		12.3	0.3	0
FIMM136502	AZD3965	MCT1 inhibitor			4.4		4.8		5.1	0.4	0.7
FIMM136426	BCI	Dusp6 inhibitor			22		21.3		22	-0.7	0
FIMM136488	A-1210477	MCL-1 inhibitor			8.9		8.7		8.2	-0.2	-0.7
FIMM136554	CPI-0610	BET family inhibitor			7.1		8		6.6	0.9	-0.5
FIMM136400	Darapladib	lipoprotein-associated phospholipase A2 inhibitor			0		0		0.9	0	0.9
FIMM003722	BIIB021	HSP90 inhibitor			18.1		22		19.4	3.9	1.3
FIMM100413	SB 743921	Mitotic inhibitor. Eg5/KSP inhibitor			3		4.6		3.6	1.6	0.6
FIMM136581	E7820	Integrin alpha2 expression inhibitor			18.7		19.9		19.2	1.2	0.5
FIMM136382	GSK923295	CENP-E inhibitor			3.3		10.8		9.7	7.5	6.4
FIMM115474	AT-406	XIAP, cIAP1, cIAP2 inhibitor			0		0		0.1	0	0.1
FIMM136373	ONX-0914	LMP7 (immunoproteasome)			19.7		20.1		19.7	0.4	0
FIMM133783	TRAM-34	intermediate-conductance Ca2+-activated K+ channel inh.			0		0		0	0	0
FIMM100378	Galiellalactone	STAT3-DNA interaction inhibitor			7.5		8		8	0.5	0.5
FIMM133812	Cilengitide	alphaVbeta3 integrin inhibitor			0		0		0.7	0	0.7
FIMM136505	BRD7116	Leukemic stem cell inhibitor			3.8		4.2		4.1	0.4	0.3
FIMM136582	JPH203	LAT1 inhibitor			0		0		0.2	0	0.2
FIMM136616	RSL3	GPX4 inhibitor, induces ferroptosis			0		0		0	0	0
FIMM115483	AVN944	IMPDH inhibitor			13.4		16.8		17.2	3.4	3.8
FIMM100411	MK-0752	gamma-secretase/notch inhibitor			0		0		0	0	0
FIMM136519	TIC10	ERK & AKT inhibitor, TRAIL inducer			6.4		7.4		6	1	-0.4
FIMM136568	VLX1570	proteasome deubiquitinase inhibitor			26.3		24.9		26.2	-1.4	-0.1
